# Supplementary material for: A tool for design of primers for microRNA-specific quantitative RT-qPCR
Source: BMC Bioinformatics. 2014 Jan 28;15:29. doi: 10.1186/1471-2105-15-29 (PMC3922658; doi:10.1186/1471-2105-15-29)
Supplement: Additional file 1 — Output format for all primer pairs. This file includes an example of the output format for all primers designed by miRprimer for a single target (ssc-let-7a). [file 1471-2105-15-29-S1.xlsx]

## Sheet: Sheet1
Additional file 1: Output format for all primer pairs.
ssc-let-7a	tgaggtagtaggttgtatagtt	score	Fprimer_anneal	rprimer_anneal	primer_dimer	primer score
F_1	gcagtgaggtagtaggttgt	0.32	1.0	1.0	1.0	0.64
R_1	ggtccagtttttttttttttttaactatac					0.5
F_1	gcagtgaggtagtaggttgt	0.32	1.0	1.0	1.0	0.64
R_2	caggtccagtttttttttttttttaac					0.5
F_2	gcagtgaggtagtaggttg	0.28125	1.0	1.0	1.0	0.5625
R_1	ggtccagtttttttttttttttaactatac					0.5
F_2	gcagtgaggtagtaggttg	0.28125	1.0	1.0	1.0	0.5625
R_2	caggtccagtttttttttttttttaac					0.5
F_3	cgcagtgaggtagtaggt	0.21125	1.0	1.0	1.0	0.4225
R_1	ggtccagtttttttttttttttaactatac					0.5
F_3	cgcagtgaggtagtaggt	0.21125	1.0	1.0	1.0	0.4225
R_2	caggtccagtttttttttttttttaac					0.5
F_4	cgcagtgaggtagtaggtt	0.17149999999999999	1.0	1.0	1.0	0.34299999999999997
R_1	ggtccagtttttttttttttttaactatac					0.5
F_4	cgcagtgaggtagtaggtt	0.17149999999999999	1.0	1.0	1.0	0.34299999999999997
R_2	caggtccagtttttttttttttttaac					0.5
F_5	gcagtgaggtagtaggttgta	0.12643749999999998	1.0	1.0	1.0	0.25287499999999996
R_1	ggtccagtttttttttttttttaactatac					0.5
F_5	gcagtgaggtagtaggttgta	0.12643749999999998	1.0	1.0	1.0	0.25287499999999996
R_2	caggtccagtttttttttttttttaac					0.5
F_6	cgcagtgaggtagtagg	0.126	1.0	1.0	1.0	0.252
R_1	ggtccagtttttttttttttttaactatac					0.5
F_6	cgcagtgaggtagtagg	0.126	1.0	1.0	1.0	0.252
R_2	caggtccagtttttttttttttttaac					0.5
F_1	gcagtgaggtagtaggttgt	0.0672	1.0	1.0	1.0	0.64
R_4	aggtccagtttttttttttttttaactat					0.105
F_1	gcagtgaggtagtaggttgt	0.064	1.0	1.0	1.0	0.64
R_5	aggtccagtttttttttttttttaact					0.1
F_2	gcagtgaggtagtaggttg	0.0590625	1.0	1.0	1.0	0.5625
R_4	aggtccagtttttttttttttttaactat					0.105
F_2	gcagtgaggtagtaggttg	0.05625	1.0	1.0	1.0	0.5625
R_5	aggtccagtttttttttttttttaact					0.1
F_1	gcagtgaggtagtaggttgt	0.0448	1.0	0.2	1.0	0.64
R_3	caggtccagtttttttttttttttaacta					0.35
F_3	cgcagtgaggtagtaggt	0.0443625	1.0	1.0	1.0	0.4225
R_4	aggtccagtttttttttttttttaactat					0.105
F_7	gcagtgaggtagtaggttgtat	0.04252499999999999	1.0	1.0	1.0	0.08504999999999999
R_2	caggtccagtttttttttttttttaac					0.5
F_3	cgcagtgaggtagtaggt	0.04225	1.0	1.0	1.0	0.4225
R_5	aggtccagtttttttttttttttaact					0.1
F_2	gcagtgaggtagtaggttg	0.039375	1.0	0.2	1.0	0.5625
R_3	caggtccagtttttttttttttttaacta					0.35
F_4	cgcagtgaggtagtaggtt	0.036015	1.0	1.0	1.0	0.34299999999999997
R_4	aggtccagtttttttttttttttaactat					0.105
F_4	cgcagtgaggtagtaggtt	0.0343	1.0	1.0	1.0	0.34299999999999997
R_5	aggtccagtttttttttttttttaact					0.1
F_3	cgcagtgaggtagtaggt	0.029574999999999997	1.0	0.2	1.0	0.4225
R_3	caggtccagtttttttttttttttaacta					0.35
F_5	gcagtgaggtagtaggttgta	0.026551874999999996	1.0	1.0	1.0	0.25287499999999996
R_4	aggtccagtttttttttttttttaactat					0.105
F_6	cgcagtgaggtagtagg	0.02646	1.0	1.0	1.0	0.252
R_4	aggtccagtttttttttttttttaactat					0.105
F_5	gcagtgaggtagtaggttgta	0.025287499999999997	1.0	1.0	1.0	0.25287499999999996
R_5	aggtccagtttttttttttttttaact					0.1
F_6	cgcagtgaggtagtagg	0.0252	1.0	1.0	1.0	0.252
R_5	aggtccagtttttttttttttttaact					0.1
F_4	cgcagtgaggtagtaggtt	0.024009999999999997	1.0	0.2	1.0	0.34299999999999997
R_3	caggtccagtttttttttttttttaacta					0.35
F_5	gcagtgaggtagtaggttgta	0.017701249999999998	1.0	0.2	1.0	0.25287499999999996
R_3	caggtccagtttttttttttttttaacta					0.35
F_6	cgcagtgaggtagtagg	0.01764	1.0	0.2	1.0	0.252
R_3	caggtccagtttttttttttttttaacta					0.35
F_1	gcagtgaggtagtaggttgt	0.01344	1.0	1.0	1.0	0.64
R_6	caggtccagtttttttttttttttaactata					0.021
F_2	gcagtgaggtagtaggttg	0.0118125	1.0	1.0	1.0	0.5625
R_6	caggtccagtttttttttttttttaactata					0.021
F_8	gcagtgaggtagtaggttgtata	0.00947625	1.0	1.0	1.0	0.0189525
R_2	caggtccagtttttttttttttttaac					0.5
F_7	gcagtgaggtagtaggttgtat	0.008930249999999999	1.0	1.0	1.0	0.08504999999999999
R_4	aggtccagtttttttttttttttaactat					0.105
F_3	cgcagtgaggtagtaggt	0.0088725	1.0	1.0	1.0	0.4225
R_6	caggtccagtttttttttttttttaactata					0.021
F_7	gcagtgaggtagtaggttgtat	0.008504999999999999	1.0	1.0	1.0	0.08504999999999999
R_5	aggtccagtttttttttttttttaact					0.1
F_4	cgcagtgaggtagtaggtt	0.007203	1.0	1.0	1.0	0.34299999999999997
R_6	caggtccagtttttttttttttttaactata					0.021
F_7	gcagtgaggtagtaggttgtat	0.005953499999999999	1.0	0.2	1.0	0.08504999999999999
R_3	caggtccagtttttttttttttttaacta					0.35
F_5	gcagtgaggtagtaggttgta	0.005310374999999999	1.0	1.0	1.0	0.25287499999999996
R_6	caggtccagtttttttttttttttaactata					0.021
F_6	cgcagtgaggtagtagg	0.005292000000000001	1.0	1.0	1.0	0.252
R_6	caggtccagtttttttttttttttaactata					0.021
F_8	gcagtgaggtagtaggttgtata	0.0019900125	1.0	1.0	1.0	0.0189525
R_4	aggtccagtttttttttttttttaactat					0.105
F_8	gcagtgaggtagtaggttgtata	0.0018952500000000002	1.0	1.0	1.0	0.0189525
R_5	aggtccagtttttttttttttttaact					0.1
F_7	gcagtgaggtagtaggttgtat	0.0017860499999999997	1.0	1.0	1.0	0.08504999999999999
R_6	caggtccagtttttttttttttttaactata					0.021
F_7	gcagtgaggtagtaggttgtat	0.0017009999999999998	0.2	0.2	1.0	0.08504999999999999
R_1	ggtccagtttttttttttttttaactatac					0.5
F_8	gcagtgaggtagtaggttgtata	0.001326675	1.0	0.2	1.0	0.0189525
R_3	caggtccagtttttttttttttttaacta					0.35
F_8	gcagtgaggtagtaggttgtata	9.48E-05	0.1	0.1	1.0	0.0189525
R_1	ggtccagtttttttttttttttaactatac					0.5
F_8	gcagtgaggtagtaggttgtata	1.59E-05	0.2	0.2	1.0	0.0189525
R_6	caggtccagtttttttttttttttaactata					0.021
