# Supplementary material for: A tool for design of primers for microRNA-specific quantitative RT-qPCR
Source: BMC Bioinformatics. 2014 Jan 28;15:29. doi: 10.1186/1471-2105-15-29 (PMC3922658; doi:10.1186/1471-2105-15-29)
Supplement: Additional file 2 — Output format for reverse primers. This file includes an example of the output format for all reverse primers designed by miRprimer for a single target (ssc-let-7a). [file 1471-2105-15-29-S2.xls]

## Sheet: Sheet1
Additional file 2: Output format for reverse primers.
ssc-let-7a	tgaggtagtaggttgtatagtt
primers
name	seq	length	score	two_last_score	three_last_score	five_last_score	three_self_anneal	internal_self_anneal
R_1	ggtccagtttttttttttttttaactatac	30	0.5	1.0	1.0	0.5	1.0	1.0
R_2	caggtccagtttttttttttttttaac	27	0.5	1.0	1.0	0.5	1.0	1.0
R_3	caggtccagtttttttttttttttaacta	29	0.35	0.7	1.0	0.5	1.0	1.0
R_4	aggtccagtttttttttttttttaactat	29	0.105	0.7	0.3	0.5	1.0	1.0
R_5	aggtccagtttttttttttttttaact	27	0.1	1.0	1.0	0.5	0.2	1.0
R_6	caggtccagtttttttttttttttaactata	31	0.021	0.7	0.3	0.5	0.2	1.0
