# Supplementary material for: A tool for design of primers for microRNA-specific quantitative RT-qPCR
Source: BMC Bioinformatics. 2014 Jan 28;15:29. doi: 10.1186/1471-2105-15-29 (PMC3922658; doi:10.1186/1471-2105-15-29)
Supplement: Additional file 5 — 82 validated assays. This file includes primer sequences and information about design for 82 validated miR-specific RT-qPCR assays. [file 1471-2105-15-29-S5.xlsx]

## Sheet: Sheet1
Additional file 5: 82 validated assays.
miRNA name	miRNA sequence	forward primer	reverse primer	F primer designa,b,c	R primer designa,b,c	Failed F primers	Failed R primers
ssc-miR-1	UGGAAUGUAAAGAAGUAUGUA	cgcagtggaatgtaaagaag	ggtccagtttttttttttttttacatac	miRprimer	Best primer	0	0
ssc-let-7a	UGAGGUAGUAGGUUGUAUAGUU	gcagtgaggtagtaggttgt	ggtccagtttttttttttttttaactatac	Best primer	Best primer	0	0
ssc-let-7d	AGAGGUAGUAGGUUGCAUAGUU	agagaggtagtaggttgcat	aggtccagtttttttttttttttaact	Best primer	miRprimer	0	0
ssc-let-7f	UGAGGUAGUAGAUUGUAUAGUU	cgcagtgaggtagtagattg	aggtccagtttttttttttttttaact	Best primer	miRprimer	0	0
ssc-miR15a	UAGCAGCACAUAAUGGUUUGU	gcagtagcagcacataatg	ggtccagtttttttttttttttacaa	Best primer	miRprimer	cagtagcagcacataatggt	0
ssc-miR-17-5p	CAAAGUGCUUACAGUGCAGGUAG	caaagtgcttacagtgcag	ggtccagtttttttttttttttctac	Best primer	miRprimer	0	0
ssc-miR-17-3p	ACUGCAGUGAAGGCACUUGUAG	gactgcagtgaaggca	gtccagtttttttttttttttctacaag	miRprimer	miRprimer	0	0
ssc-miR-20	UAAAGUGCUUAUAGUGCAGGUAG	acagtaaagtgcttatagtgca	gtccagtttttttttttttttctacct	miRprimer	Best primer	0	0
ssc-miR-21	UAGCUUAUCAGACUGAUGUUGA	tcagtagcttatcagactgatg	cgtccagtttttttttttttttcaac	Best primer	Best primer	0	0
hsa-miR-22-3p	AAGCUGCCAGUUGAAGAACUGU	cagaagctgccagttga	gtccagtttttttttttttttacagt	miRprimer	Best primer	gaagctgccagttgaaga	0
ssc-miR-23a	AUCACAUUGCCAGGGAUUUCCA	catcacattgccagggat	cgtccagtttttttttttttttggaa	miRprimer	miRprimer	0	0
ssc-miR-23b	AUCACAUUGCCAGGGAUUACCAC	catcacattgccagggat	tccagtttttttttttttttgtggta	miRprimer	miRprimer	0	0
hsa-miR-25	CAUUGCACUUGUCUCGGUCUGA	cattgcacttgtctcggt	ggtccagtttttttttttttttcaga	Best primer	Best primer	0	0
ssc-miR-26a	UUCAAGUAAUCCAGGAUAGGCU	gcagttcaagtaatccagga	tccagtttttttttttttttagcct	miRprimer	Best primer	0	0
ssc-miR-27a	UUCACAGUGGCUAAGUUCCGC	cagttcacagtggctaagt	cagtttttttttttttttgcggaa	miRprimer	Best primer	0	0
mmu-miR-27b	UUCACAGUGGCUAAGUUCUGC	cagttcacagtggctaagt	tccagtttttttttttttttgcaga	miRprimer	Best primer	0	0
ssc-miR-29c	UAGCACCAUUUGAAAUCGGUUA	gcagtagcaccatttgaaatc	ggtccagtttttttttttttttaacc	miRprimer	miRprimer	0	0
ssc-miR-30a-3p	CUUUCAGUCGGAUGUUUGCAGC	gctttcagtcggatgtttg	tccagtttttttttttttttgctg	Best primer	Best primer	0	0
ssc-miR-30c-5p	UGUAAACAUCCUACACUCUCAGC	cagtgtaaacatcctacactct	tccagtttttttttttttttgctg	miRprimer	miRprimer	0	0
mmu-miR-30d	UGUAAACAUCCCCGACUGGAAG	tgtaaacatccccgactg	ggtccagtttttttttttttttcttc	miRprimer	miRprimer	0	0
hsa-miR-93	AAAGUGCUGUUCGUGCAGGUA	gcaaagtgctgttcgtg	tccagtttttttttttttttctacct	Best primer	miRprimer	0	0
ssc-miR-101	UACAGUACUGUGAUAACUGAA	cgcagtacagtactgtgataac	aggtccagtttttttttttttttcag	Manual	Best primer	0	0
ssc-miR-103	AGCAGCAUUGUACAGGGCUAUGA	agagcagcattgtacagg	ggtccagtttttttttttttttcatag	miRprimer	Best primer	0	0
ssc-miR-106a	AAAAGUGCUUACAGUGCAGGUAGC	gaaaagtgcttacagtgcag	tccagtttttttttttttttgctac	Best primer	Best primer	0	0
ssc-miR-107	AGCAGCAUUGUACAGGGCUAUCA	gcagagcagcattgtacag	ggtccagtttttttttttttttgat	Best primer	miRprimer	0	0
ssc-miR-122	UGGAGUGUGACAAUGGUGUUUGU	acagtggagtgtgacaatg	tccagtttttttttttttttcaaacac	miRprimer	miRprimer	0	0
mmu-miR-125b-5p	UCCCUGAGACCCUAACUUGUGA	gtccctgagaccctaact	ggtcacgtttttttttttttttcaca	miRprimer	miRprimer	0	0
ssc-miR-126-3p	UCGUACCGUGAGUAAUAAUGCG	gcagtcgtaccgtgagtaa	ccagtttttttttttttttcgcat	miRprimer	miRprimer	0	0
ssc-miR-129-3p	AAGCCCUUACCCCAAAAAGCAU	cagaagcccttacccca	ggtccagtttttttttttttttatgct	miRprimer	Best primer	0	0
ssc-miR-133a-3p	UUGGUCCCCUUCAACCAGCUG	gttggtccccttcaacc	tccagtttttttttttttttcagc	Best primer	miRprimer	0	0
mmu-miR-135b	UAUGGCUUUUCAUUCCUAUGUGA	gtatggcttttcattcct	ggtcacgtttttttttttttttcaca	Best primer	miRprimer	0	0
ssc-mir-139-5p	UCUACAGUGCACGUGUCUCCAGU	tctacagtgcacgtgtct	gtccagtttttttttttttttactgga	Best primer	miRprimer	0	0
ssc-miR-140-3p	UACCACAGGGUAGAACCACGG	gtaccacagggtagaacc	ccagtttttttttttttttccgt	miRprimer	Best primer	0	0
ssc-miR-142-5p	CAUAAAGUAGAAAGCACUACU	gcagcataaagtagaaagcac	aggtccagtttttttttttttttagtag	miRprimer	Best primer	0	0
ssc-miR-142-3p	UGUAGUGUUUCCUACUUUAUGGA	gcagtgtagtgtttcctact	ggtccagtttttttttttttttccat	Best primer	miRprimer	0	0
ssc-miR-143-3p	UGAGAUGAAGCACUGUAGCUC	cagtgagatgaagcactgt	tccagtttttttttttttttgagc	Best primer	miRprimer	0	0
mmu-miR-144-5p	GGAUAUCAUCAUAUACUGUAAGU	cgcagggatatcatcatatact	ggtccagtttttttttttttttacttac	miRprimer	Best primer	0	0
hsa-miR-146a	UGAGAACUGAAUUCCAUGGGUU	cagtgagaactgaattccatg	ggtccagtttttttttttttttaacc	miRprimer	Best primer	0	0
ssc-miR-146a-3p	CCUGUGAAGUUUAGUUCUUCAG	cagcctgtgaagtttagttc	tccagtttttttttttttttctgaag	Best primer	miRprimer	cagcctgtgaagtttagttct	gtccagtttttttttttttttctga
ssc-miR-146b-5p	UGAGAACUGAAUUCCAUAGGC	gcagtgagaactgaattcca	gtcacgtttttttttttttttgccta	Best primer	miRprimer	0	0
gga-miR-146c-5p	UGAGAACUGAAUUCCAUGGACUG	gcagtgagaactgaattcca	tccagtttttttttttttttcagtc	Best primer	Best primer	0	0
ssc-miR-148a-3p	UCAGUGCACUACAGAACUUUGU	agtcagtgcactacagaac	gtccagtttttttttttttttacaaag	Best primer	Best primer	0	0
ssc-miR-150	UCUCCCAACCCUUGUACCAGUG	gtctcccaacccttgtac	gtccagtttttttttttttttcactg	miRprimer	miRprimer	0	0
ssc-miR-152	UCAGUGCAUGACAGAACUUGG	gtcagtgcatgacagaac	tccagtttttttttttttttccaag	Best primer	miRprimer	0	0
ssc-miR-155-5p	UUAAUGCUAAUUGUGAUAGGGG	cgcagttaatgctaattgtg	cagtttttttttttttttcccctatc	miRprimer	Best primer	0	0
ssc-miR-181a	AACAUUCAACGCUGUCGGUGAGUU	cattcaacgctgtcggt	gtccagtttttttttttttttaactca	Best primer	miRprimer	0	0
mmu-miR-182	UUUGGCAAUGGUAGAACUCACACCG	tttggcaatggtagaactca	ccagtttttttttttttttcggtg	Best primer	miRprimer	0	0
ssc-miR-191	CAACGGAAUCCCAAAAGCAGCUG	caacggaatcccaaaagca	tccagtttttttttttttttcagc	miRprimer	miRprimer	0	tccagtttttttttttttttcagct
bta-miR-193b	AACUGGCCCACAAAGUCCCGCU	agaactggcccacaaagtc	tccagtttttttttttttttagcgg	Best primer	miRprimer	0	0
ssc-miR-195	UAGCAGCACAGAAAUAUUGGC	gcagtagcagcacagaa	ccagtttttttttttttttgcca	miRprimer	Best primer	0	0
ssc-miR-199b-3p	UACAGUAGUCUGCACAUUGGUU	cagtacagtagtctgcacat	gtccagtttttttttttttttaaccaa	miRprimer	miRprimer	0	0
mmu-miR-200b	UAAUACUGCCUGGUAAUGAUGA	gcagtaatactgcctggtaatg	ggtccagtttttttttttttttcatc	miRprimer	miRprimer	0	0
ssc-miR-200c	UAAUACUGCCGGGUAAUGAUGGA	agtaatactgccgggtaatg	gtccagtttttttttttttttccatc	miRprimer	miRprimer	0	0
ssc-miR-206	UGGAAUGUAAGGAAGUGUGUGA	cgcagtggaatgtaagga	gtccagtttttttttttttttcaca	miRprimer	Best primer	gcagtggaatgtaaggaagt cgcagtggaatgtaagga	0
mmu-miR-210	CUGUGCGUGUGACAGCGGCUGA	ctgtgcgtgtgacagc	gtccagtttttttttttttttcagc	miRprimer	miRprimer	0	0
hsa-miR-223-3p	UGUCAGUUUGUCAAAUACCCCA	cgcagtgtcagtttgtca	ccagtttttttttttttttggggta	Best primer	Best primer	0	0
ssc-miR-335	UCAAGAGCAAUAACGAAAAAUG	gcagtcaagagcaataacga	aggtccagtttttttttttttttcatt	Best primer	miRprimer	0	0
ssc-miR-423-5p	UGAGGGGCAGAGAGCGAGACUUU	tgaggggcagagagcga	gtccagtttttttttttttttaaagtc	Manual	Best primer	0	0
ssc-miR-451	AAACCGUUACCAUUACUGAGUU	gcagaaaccgttaccattact	gtccagtttttttttttttttaactca	miRprimer	Best primer	0	0
ssc-miR-486	UCCUGUACUGAGCUGCCCCGAG	gcagtcctgtactgagctg	ggtccagtttttttttttttttctcg	Best primer	miRprimer	0	0
hsa-miR-491-3p	CUUAUGCAAGAUUCCCUUCUAC	cgcagcttatgcaagattc	tccagtttttttttttttttgtagaag	miRprimer	Best primer	cagcttatgcaagattccct	gtccagtttttttttttttttgtaga
ssc-miR-664-5p	CAGGCUAGGAGAAGUGAUUGGAU	gcaggctaggagaagtg	tccagtttttttttttttttatccaatc	miRprimer	miRprimer	0	0
mmu-miR-667	UGACACCUGCCACCCAGCCCAAG	tgacacctgccaccca	ggtccagtttttttttttttttcttg	Best primer	Best primer	0	0
ssc-miR-670	AUCCCUGAGUGUAUGUGGUGAA	acagatccctgagtgtatgt	tccagtttttttttttttttcacca	miRprimer	Best primer	0	0
ssc-miR-673	CUCACAGCUCCGGUCCUUGGAG	ctcacagctccggtc	ccagtttttttttttttttctccaag	miRprimer	miRprimer	0	0
mmu-miR-881	AACUGUGUCUUUUCUGAAUAGA	gcagaactgtgtcttttctga	ggtccagtttttttttttttttctattc	Best primer	miRprimer	0	0
ssc-miR-882	AGGAGAGAGUUAGCGCAUUAGU	aggagagagttagcgca	ggtccagtttttttttttttttactaatg	miRprimer	Best primer	0	0
ssc-miR-1246	AAUGGAUUUUUGGAGCAGG	gcagaatggatttttggagc	gtccagtttttttttttttttcctg	miRprimer	Best primer	0	0
ssc-miR-1290	UGGAUUUUUGGAUCAGGGA	cgcagtggatttttggatca	gtccagtttttttttttttttccct	Best primer	Best primer	0	0
ssc-miR-1937a	AAUCCCGGACGAGCCCCCA	cagaatcccggacgag	gtttttttttttttttgggggct	Best primer	miRprimer	0	0
ssc-miR-2134	GUCUUGGGAAACGGGGUGC	gcaggtcttgggaaacg	gtccagtttttttttttttttgcac	Best primer	Best primer	0	0
ssc-miR-2137	GCCGGCGGGAGCCCCAGGGAG	gcgggagccccag	gtccagtttttttttttttttctcc	Best primer	miRprimer	0	0
ssc-miR-7134-3p	UGCGGAACCUGCGGAUACGG	gcggaacctgcggat	ccagtttttttttttttttccgt	Best primer	Best primer	0	0
putative miRNA1	UCCGUAUCCGCAGGUUCCGCA	tccgtatccgcaggt	cagtttttttttttttttgcggaa	Best primer	miRprimer	0	0
putative miRNA2	UCCGUAUCCGCAGGUUCCGCAUC	tccgtatccgcaggt	ggtccagtttttttttttttttgatg	miRprimer	miRprimer	0	0
mmu-miR-31-3p	CUGCUAUGCCAACAUAUUGCCA	cagctgctatgccaaca	ccagtttttttttttttttggcaa	Best primer	Best primer	0	0
mmu-miR-194-5p (var)	CUGUAACAGCAACUCCAUGUGGAA	gctgtaacagcaactcca	tccagtttttttttttttttccac	Best primer	Best primer	0	0
mmu-miR-138-5p	CAGCUGGUGUUGUGAAUCAGGCCG	cagctggtgttgtgaatc	gtttttttttttttttcggcct	Best primer	miRprimer	0	0
putative miRNA3	GUUGGUGUACACUGGAAUAGCU	ggttggtgtacactggaa	gtccagtttttttttttttttagct	miRprimer	miRprimer	0	0
ssc-miR-1468 (var)	UCUCCGUUUGCCUGUUUUGCUGA	gtctccgtttgcctgt	ccagtttttttttttttttcagca	Best primer	Best primer	0	0
ssc-SNORD15	UCAAUGACGAGAAGAUGACGAGUCUGACUGGA	caatgacgagaagatgacga	agtttttttttttttttccagtcag	Best primer	miRprimer	0	0
ssc-SNORD38	GGAGGCAAAGAAAUAUGGACUUGGAGAC	gaggcaaagaaatatggacttg	tccagtttttttttttttttgtctc	Best primer	Best primer	0	0
aBest primer: Primer ranked highest by miRprimer.
amiRprimer: Primer designed by miRprimer but not ranked highest.
aManual: Primer designed manually
