# Supplementary material for: A tool for design of primers for microRNA-specific quantitative RT-qPCR
Source: BMC Bioinformatics. 2014 Jan 28;15:29. doi: 10.1186/1471-2105-15-29 (PMC3922658; doi:10.1186/1471-2105-15-29)
Supplement: Additional file 6 — Output format for primer pair comparison. This file includes an example of the output format for the comparison of the primer pairs designed by miRprimer for a single target (ssc-let-7a). [file 1471-2105-15-29-S6.xlsx]

## Sheet: Sheet1
Additional file 6: Output format for primer pair comparison.
ssc-let-7a	tgaggtagtaggttgtatagtt					Similarty to other pairs
pair number	Fprimer	sequence	Rprimer	sequence	score	1	2	3	4	5	6	7	8	9	10	11	12	13	14	15	16	17	18	19	20	21	22	23	24	25	26	27	28	29	30	31	32	33	34	35	36	37	38	39	40	41	42	43	44
1	F_1	gcagtgaggtagtaggttgt	R_1	ggtccagtttttttttttttttaactatac	0.32	1.0	0.6	0.67	0.40	0.84	0.50	0.76	0.45	0.67	0.40	0.62	0.37	0.32	0.24	0.21	0.16	0.28	0.26	0.45	0.20	0.19	0.24	0.18	0.23	0.21	0.19	0.16	0.14	0.21	0.19	0.17	0.36	0.24	0.38	0.24	0.30	0.18	0.27	0.21	0.24	0.22	0.20	0.15	0.27
2	F_1	gcagtgaggtagtaggttgt	R_2	caggtccagtttttttttttttttaac	0.32	0.6	1.0	0.40	0.67	0.50	0.84	0.45	0.76	0.40	0.67	0.37	0.62	0.28	0.36	0.19	0.24	0.32	0.23	0.76	0.30	0.21	0.21	0.27	0.26	0.19	0.17	0.24	0.22	0.24	0.21	0.19	0.24	0.16	0.64	0.21	0.20	0.27	0.18	0.24	0.16	0.14	0.17	0.23	0.18
3	F_2	gcagtgaggtagtaggttg	R_1	ggtccagtttttttttttttttaactatac	0.28125	0.67	0.40	1.0	0.6	0.66	0.39	0.67	0.40	0.66	0.39	0.74	0.44	0.21	0.16	0.32	0.24	0.19	0.21	0.38	0.15	0.28	0.21	0.16	0.18	0.21	0.23	0.15	0.17	0.19	0.18	0.20	0.24	0.36	0.37	0.20	0.23	0.15	0.24	0.17	0.23	0.26	0.19	0.14	0.23
4	F_2	gcagtgaggtagtaggttg	R_2	caggtccagtttttttttttttttaac	0.28125	0.40	0.67	0.6	1.0	0.39	0.66	0.40	0.67	0.39	0.66	0.44	0.74	0.19	0.24	0.28	0.36	0.21	0.18	0.64	0.23	0.32	0.19	0.24	0.21	0.18	0.20	0.23	0.26	0.21	0.21	0.23	0.16	0.24	0.62	0.17	0.15	0.23	0.16	0.20	0.15	0.17	0.17	0.22	0.15
5	F_3	cgcagtgaggtagtaggt	R_1	ggtccagtttttttttttttttaactatac	0.21125	0.84	0.50	0.66	0.39	1.0	0.6	0.78	0.46	0.62	0.37	0.67	0.40	0.26	0.20	0.21	0.15	0.23	0.32	0.42	0.24	0.18	0.24	0.18	0.28	0.19	0.21	0.14	0.16	0.21	0.17	0.19	0.30	0.23	0.34	0.22	0.36	0.16	0.28	0.19	0.22	0.24	0.18	0.13	0.25
6	F_3	cgcagtgaggtagtaggt	R_2	caggtccagtttttttttttttttaac	0.21125	0.50	0.84	0.39	0.66	0.6	1.0	0.46	0.78	0.37	0.62	0.40	0.67	0.23	0.30	0.18	0.23	0.26	0.28	0.7	0.36	0.21	0.21	0.28	0.32	0.17	0.19	0.22	0.24	0.24	0.19	0.21	0.20	0.15	0.58	0.19	0.24	0.25	0.18	0.22	0.14	0.16	0.16	0.20	0.16
7	F_4	cgcagtgaggtagtaggtt	R_1	ggtccagtttttttttttttttaactatac	0.17149999999999999	0.76	0.45	0.67	0.40	0.78	0.46	1.0	0.6	0.64	0.38	0.66	0.39	0.24	0.18	0.21	0.16	0.21	0.24	0.43	0.18	0.19	0.32	0.24	0.21	0.20	0.21	0.15	0.15	0.28	0.17	0.18	0.27	0.24	0.36	0.23	0.28	0.17	0.36	0.20	0.23	0.23	0.19	0.14	0.25
8	F_4	cgcagtgaggtagtaggtt	R_2	caggtccagtttttttttttttttaac	0.17149999999999999	0.45	0.76	0.40	0.67	0.46	0.78	0.6	1.0	0.38	0.64	0.39	0.66	0.21	0.27	0.19	0.24	0.24	0.21	0.72	0.28	0.21	0.28	0.36	0.24	0.17	0.18	0.23	0.23	0.32	0.20	0.21	0.18	0.16	0.6	0.20	0.18	0.25	0.24	0.23	0.15	0.15	0.16	0.21	0.17
9	F_5	gcagtgaggtagtaggttgta	R_1	ggtccagtttttttttttttttaactatac	0.12643749999999998	0.67	0.40	0.66	0.39	0.62	0.37	0.64	0.38	1.0	0.6	0.6	0.36	0.21	0.16	0.21	0.15	0.19	0.19	0.40	0.14	0.18	0.20	0.15	0.17	0.32	0.19	0.24	0.14	0.17	0.28	0.16	0.24	0.23	0.51	0.21	0.22	0.16	0.23	0.19	0.36	0.21	0.27	0.20	0.24
10	F_5	gcagtgaggtagtaggttgta	R_2	caggtccagtttttttttttttttaac	0.12643749999999998	0.40	0.67	0.39	0.66	0.37	0.62	0.38	0.64	0.6	1.0	0.36	0.6	0.19	0.24	0.18	0.23	0.21	0.17	0.67	0.22	0.21	0.17	0.23	0.19	0.28	0.16	0.36	0.21	0.20	0.32	0.19	0.16	0.15	0.86	0.19	0.14	0.24	0.15	0.21	0.24	0.14	0.24	0.30	0.16
11	F_6	cgcagtgaggtagtagg	R_1	ggtccagtttttttttttttttaactatac	0.126	0.62	0.37	0.74	0.44	0.67	0.40	0.66	0.39	0.6	0.36	1.0	0.6	0.19	0.14	0.23	0.17	0.17	0.21	0.34	0.16	0.20	0.21	0.15	0.19	0.19	0.32	0.14	0.24	0.18	0.16	0.28	0.22	0.26	0.33	0.18	0.24	0.13	0.23	0.16	0.21	0.36	0.17	0.13	0.20
12	F_6	cgcagtgaggtagtagg	R_2	caggtccagtttttttttttttttaac	0.126	0.37	0.62	0.44	0.74	0.40	0.67	0.39	0.66	0.36	0.6	0.6	1.0	0.17	0.22	0.20	0.26	0.19	0.19	0.58	0.24	0.23	0.18	0.23	0.21	0.16	0.28	0.21	0.36	0.21	0.19	0.32	0.14	0.17	0.56	0.16	0.16	0.20	0.15	0.18	0.14	0.24	0.15	0.20	0.13
13	F_1	gcagtgaggtagtaggttgt	R_4	aggtccagtttttttttttttttaactat	0.0672	0.32	0.28	0.21	0.19	0.26	0.23	0.24	0.21	0.21	0.19	0.19	0.17	1.0	0.52	0.67	0.35	0.36	0.84	0.21	0.43	0.24	0.76	0.39	0.30	0.67	0.62	0.35	0.32	0.27	0.24	0.22	0.36	0.24	0.17	0.76	0.30	0.39	0.27	0.27	0.24	0.22	0.64	0.33	0.27
14	F_1	gcagtgaggtagtaggttgt	R_5	aggtccagtttttttttttttttaact	0.064	0.24	0.36	0.16	0.24	0.20	0.30	0.18	0.27	0.16	0.24	0.14	0.22	0.52	1.0	0.35	0.67	0.36	0.43	0.27	0.84	0.24	0.39	0.76	0.30	0.35	0.32	0.67	0.62	0.27	0.24	0.22	0.28	0.19	0.23	0.39	0.23	0.76	0.21	0.27	0.19	0.17	0.33	0.64	0.21
15	F_2	gcagtgaggtagtaggttg	R_4	aggtccagtttttttttttttttaactat	0.0590625	0.21	0.19	0.32	0.28	0.21	0.18	0.21	0.19	0.21	0.18	0.23	0.20	0.67	0.35	1.0	0.52	0.24	0.66	0.17	0.34	0.36	0.67	0.35	0.23	0.66	0.74	0.34	0.38	0.24	0.23	0.26	0.24	0.36	0.17	0.64	0.23	0.33	0.24	0.23	0.23	0.26	0.62	0.32	0.23
16	F_2	gcagtgaggtagtaggttg	R_5	aggtccagtttttttttttttttaact	0.05625	0.16	0.24	0.24	0.36	0.15	0.23	0.16	0.24	0.15	0.23	0.17	0.26	0.35	0.67	0.52	1.0	0.24	0.34	0.23	0.66	0.36	0.35	0.67	0.23	0.34	0.38	0.66	0.74	0.24	0.23	0.26	0.19	0.28	0.22	0.33	0.18	0.64	0.19	0.23	0.18	0.20	0.32	0.62	0.17
17	F_1	gcagtgaggtagtaggttgt	R_3	caggtccagtttttttttttttttaacta	0.0448	0.28	0.32	0.19	0.21	0.23	0.26	0.21	0.24	0.19	0.21	0.17	0.19	0.36	0.36	0.24	0.24	1.0	0.30	0.24	0.30	0.67	0.27	0.27	0.84	0.24	0.22	0.24	0.22	0.76	0.67	0.62	0.72	0.48	0.20	0.27	0.60	0.27	0.54	0.76	0.48	0.44	0.23	0.23	0.54
18	F_3	cgcagtgaggtagtaggt	R_4	aggtccagtttttttttttttttaactat	0.0443625	0.26	0.23	0.21	0.18	0.32	0.28	0.24	0.21	0.19	0.17	0.21	0.19	0.84	0.43	0.66	0.34	0.30	1.0	0.19	0.52	0.23	0.78	0.40	0.36	0.62	0.67	0.32	0.35	0.28	0.22	0.24	0.30	0.23	0.16	0.7	0.36	0.36	0.28	0.25	0.22	0.24	0.58	0.30	0.25
19	F_7	gcagtgaggtagtaggttgtat	R_2	caggtccagtttttttttttttttaac	0.04252499999999999	0.45	0.76	0.38	0.64	0.42	0.7	0.43	0.72	0.40	0.67	0.34	0.58	0.21	0.27	0.17	0.23	0.24	0.19	1.0	0.25	0.20	0.20	0.25	0.22	0.19	0.16	0.24	0.20	0.23	0.21	0.18	0.18	0.15	0.67	0.28	0.16	0.36	0.17	0.32	0.16	0.13	0.19	0.24	0.24
20	F_3	cgcagtgaggtagtaggt	R_5	aggtccagtttttttttttttttaact	0.04225	0.20	0.30	0.15	0.23	0.24	0.36	0.18	0.28	0.14	0.22	0.16	0.24	0.43	0.84	0.34	0.66	0.30	0.52	0.25	1.0	0.23	0.40	0.78	0.36	0.32	0.35	0.62	0.67	0.28	0.22	0.24	0.23	0.18	0.20	0.36	0.28	0.7	0.21	0.25	0.17	0.19	0.30	0.58	0.19
21	F_2	gcagtgaggtagtaggttg	R_3	caggtccagtttttttttttttttaacta	0.039375	0.19	0.21	0.28	0.32	0.18	0.21	0.19	0.21	0.18	0.21	0.20	0.23	0.24	0.24	0.36	0.36	0.67	0.23	0.20	0.23	1.0	0.24	0.24	0.66	0.23	0.26	0.23	0.26	0.67	0.66	0.74	0.48	0.72	0.19	0.23	0.47	0.23	0.48	0.64	0.47	0.53	0.22	0.22	0.46
22	F_4	cgcagtgaggtagtaggtt	R_4	aggtccagtttttttttttttttaactat	0.036015	0.24	0.21	0.21	0.19	0.24	0.21	0.32	0.28	0.20	0.17	0.21	0.18	0.76	0.39	0.67	0.35	0.27	0.78	0.20	0.40	0.24	1.0	0.52	0.28	0.64	0.66	0.33	0.34	0.36	0.23	0.23	0.27	0.24	0.16	0.72	0.28	0.37	0.36	0.25	0.23	0.23	0.6	0.31	0.25
23	F_4	cgcagtgaggtagtaggtt	R_5	aggtccagtttttttttttttttaact	0.0343	0.18	0.27	0.16	0.24	0.18	0.28	0.24	0.36	0.15	0.23	0.15	0.23	0.39	0.76	0.35	0.67	0.27	0.40	0.25	0.78	0.24	0.52	1.0	0.28	0.33	0.34	0.64	0.66	0.36	0.23	0.23	0.21	0.19	0.21	0.37	0.21	0.72	0.28	0.25	0.17	0.18	0.31	0.6	0.20
24	F_3	cgcagtgaggtagtaggt	R_3	caggtccagtttttttttttttttaacta	0.029574999999999997	0.23	0.26	0.18	0.21	0.28	0.32	0.21	0.24	0.17	0.19	0.19	0.21	0.30	0.30	0.23	0.23	0.84	0.36	0.22	0.36	0.66	0.28	0.28	1.0	0.22	0.24	0.22	0.24	0.78	0.62	0.67	0.60	0.47	0.18	0.25	0.72	0.25	0.56	0.7	0.44	0.48	0.20	0.20	0.50
25	F_5	gcagtgaggtagtaggttgta	R_4	aggtccagtttttttttttttttaactat	0.026551874999999996	0.21	0.19	0.21	0.18	0.19	0.17	0.20	0.17	0.32	0.28	0.19	0.16	0.67	0.35	0.66	0.34	0.24	0.62	0.19	0.32	0.23	0.64	0.33	0.22	1.0	0.6	0.52	0.31	0.23	0.36	0.21	0.24	0.23	0.24	0.67	0.22	0.35	0.23	0.24	0.36	0.21	0.86	0.44	0.24
26	F_6	cgcagtgaggtagtagg	R_4	aggtccagtttttttttttttttaactat	0.02646	0.19	0.17	0.23	0.20	0.21	0.19	0.21	0.18	0.19	0.16	0.32	0.28	0.62	0.32	0.74	0.38	0.22	0.67	0.16	0.35	0.26	0.66	0.34	0.24	0.6	1.0	0.31	0.52	0.23	0.21	0.36	0.22	0.26	0.15	0.58	0.24	0.30	0.23	0.20	0.21	0.36	0.56	0.29	0.20
27	F_5	gcagtgaggtagtaggttgta	R_5	aggtccagtttttttttttttttaact	0.025287499999999997	0.16	0.24	0.15	0.23	0.14	0.22	0.15	0.23	0.24	0.36	0.14	0.21	0.35	0.67	0.34	0.66	0.24	0.32	0.24	0.62	0.23	0.33	0.64	0.22	0.52	0.31	1.0	0.6	0.23	0.36	0.21	0.19	0.18	0.30	0.35	0.17	0.67	0.17	0.24	0.28	0.16	0.44	0.86	0.19
28	F_6	cgcagtgaggtagtagg	R_5	aggtccagtttttttttttttttaact	0.0252	0.14	0.22	0.17	0.26	0.16	0.24	0.15	0.23	0.14	0.21	0.24	0.36	0.32	0.62	0.38	0.74	0.22	0.35	0.20	0.67	0.26	0.34	0.66	0.24	0.31	0.52	0.6	1.0	0.23	0.21	0.36	0.17	0.20	0.20	0.30	0.19	0.58	0.18	0.20	0.16	0.28	0.29	0.56	0.16
29	F_4	cgcagtgaggtagtaggtt	R_3	caggtccagtttttttttttttttaacta	0.024009999999999997	0.21	0.24	0.19	0.21	0.21	0.24	0.28	0.32	0.17	0.20	0.18	0.21	0.27	0.27	0.24	0.24	0.76	0.28	0.23	0.28	0.67	0.36	0.36	0.78	0.23	0.23	0.23	0.23	1.0	0.64	0.66	0.54	0.48	0.19	0.25	0.56	0.25	0.72	0.72	0.46	0.47	0.21	0.21	0.51
30	F_5	gcagtgaggtagtaggttgta	R_3	caggtccagtttttttttttttttaacta	0.017701249999999998	0.19	0.21	0.18	0.21	0.17	0.19	0.17	0.20	0.28	0.32	0.16	0.19	0.24	0.24	0.23	0.23	0.67	0.22	0.21	0.22	0.66	0.23	0.23	0.62	0.36	0.21	0.36	0.21	0.64	1.0	0.6	0.48	0.47	0.27	0.24	0.44	0.24	0.46	0.67	0.72	0.43	0.30	0.30	0.48
31	F_6	cgcagtgaggtagtagg	R_3	caggtccagtttttttttttttttaacta	0.01764	0.17	0.19	0.20	0.23	0.19	0.21	0.18	0.21	0.16	0.19	0.28	0.32	0.22	0.22	0.26	0.26	0.62	0.24	0.18	0.24	0.74	0.23	0.23	0.67	0.21	0.36	0.21	0.36	0.66	0.6	1.0	0.44	0.53	0.17	0.20	0.48	0.20	0.47	0.58	0.43	0.72	0.20	0.20	0.41
32	F_1	gcagtgaggtagtaggttgt	R_6	caggtccagtttttttttttttttaactata	0.01344	0.36	0.24	0.24	0.16	0.30	0.20	0.27	0.18	0.24	0.16	0.22	0.14	0.36	0.28	0.24	0.19	0.72	0.30	0.18	0.23	0.48	0.27	0.21	0.60	0.24	0.22	0.19	0.17	0.54	0.48	0.44	1.0	0.67	0.15	0.27	0.84	0.21	0.76	0.54	0.67	0.62	0.23	0.17	0.76
33	F_2	gcagtgaggtagtaggttg	R_6	caggtccagtttttttttttttttaactata	0.0118125	0.24	0.16	0.36	0.24	0.23	0.15	0.24	0.16	0.23	0.15	0.26	0.17	0.24	0.19	0.36	0.28	0.48	0.23	0.15	0.18	0.72	0.24	0.19	0.47	0.23	0.26	0.18	0.20	0.48	0.47	0.53	0.67	1.0	0.14	0.23	0.66	0.17	0.67	0.46	0.66	0.74	0.22	0.17	0.64
34	F_8	gcagtgaggtagtaggttgtata	R_2	caggtccagtttttttttttttttaac	0.00947625	0.38	0.64	0.37	0.62	0.34	0.58	0.36	0.6	0.51	0.86	0.33	0.56	0.17	0.23	0.17	0.22	0.20	0.16	0.67	0.20	0.19	0.16	0.21	0.18	0.24	0.15	0.30	0.20	0.19	0.27	0.17	0.15	0.14	1.0	0.19	0.13	0.24	0.14	0.21	0.20	0.13	0.28	0.36	0.16
35	F_7	gcagtgaggtagtaggttgtat	R_4	aggtccagtttttttttttttttaactat	0.008930249999999999	0.24	0.21	0.20	0.17	0.22	0.19	0.23	0.20	0.21	0.19	0.18	0.16	0.76	0.39	0.64	0.33	0.27	0.7	0.28	0.36	0.23	0.72	0.37	0.25	0.67	0.58	0.35	0.30	0.25	0.24	0.20	0.27	0.23	0.19	1.0	0.25	0.52	0.25	0.36	0.24	0.20	0.67	0.35	0.36
36	F_3	cgcagtgaggtagtaggt	R_6	caggtccagtttttttttttttttaactata	0.0088725	0.30	0.20	0.23	0.15	0.36	0.24	0.28	0.18	0.22	0.14	0.24	0.16	0.30	0.23	0.23	0.18	0.60	0.36	0.16	0.28	0.47	0.28	0.21	0.72	0.22	0.24	0.17	0.19	0.56	0.44	0.48	0.84	0.66	0.13	0.25	1.0	0.19	0.78	0.50	0.62	0.67	0.20	0.16	0.7
37	F_7	gcagtgaggtagtaggttgtat	R_5	aggtccagtttttttttttttttaact	0.008504999999999999	0.18	0.27	0.15	0.23	0.16	0.25	0.17	0.25	0.16	0.24	0.13	0.20	0.39	0.76	0.33	0.64	0.27	0.36	0.36	0.7	0.23	0.37	0.72	0.25	0.35	0.30	0.67	0.58	0.25	0.24	0.20	0.21	0.17	0.24	0.52	0.19	1.0	0.20	0.36	0.19	0.16	0.35	0.67	0.28
38	F_4	cgcagtgaggtagtaggtt	R_6	caggtccagtttttttttttttttaactata	0.007203	0.27	0.18	0.24	0.16	0.28	0.18	0.36	0.24	0.23	0.15	0.23	0.15	0.27	0.21	0.24	0.19	0.54	0.28	0.17	0.21	0.48	0.36	0.28	0.56	0.23	0.23	0.17	0.18	0.72	0.46	0.47	0.76	0.67	0.14	0.25	0.78	0.20	1.0	0.51	0.64	0.66	0.21	0.16	0.72
39	F_7	gcagtgaggtagtaggttgtat	R_3	caggtccagtttttttttttttttaacta	0.005953499999999999	0.21	0.24	0.17	0.20	0.19	0.22	0.20	0.23	0.19	0.21	0.16	0.18	0.27	0.27	0.23	0.23	0.76	0.25	0.32	0.25	0.64	0.25	0.25	0.7	0.24	0.20	0.24	0.20	0.72	0.67	0.58	0.54	0.46	0.21	0.36	0.50	0.36	0.51	1.0	0.48	0.41	0.24	0.24	0.72
40	F_5	gcagtgaggtagtaggttgta	R_6	caggtccagtttttttttttttttaactata	0.005310374999999999	0.24	0.16	0.23	0.15	0.22	0.14	0.23	0.15	0.36	0.24	0.21	0.14	0.24	0.19	0.23	0.18	0.48	0.22	0.16	0.17	0.47	0.23	0.17	0.44	0.36	0.21	0.28	0.16	0.46	0.72	0.43	0.67	0.66	0.20	0.24	0.62	0.19	0.64	0.48	1.0	0.6	0.30	0.24	0.67
41	F_6	cgcagtgaggtagtagg	R_6	caggtccagtttttttttttttttaactata	0.005292000000000001	0.22	0.14	0.26	0.17	0.24	0.16	0.23	0.15	0.21	0.14	0.36	0.24	0.22	0.17	0.26	0.20	0.44	0.24	0.13	0.19	0.53	0.23	0.18	0.48	0.21	0.36	0.16	0.28	0.47	0.43	0.72	0.62	0.74	0.13	0.20	0.67	0.16	0.66	0.41	0.6	1.0	0.20	0.15	0.58
42	F_8	gcagtgaggtagtaggttgtata	R_4	aggtccagtttttttttttttttaactat	0.0019900125	0.20	0.17	0.19	0.17	0.18	0.16	0.19	0.16	0.27	0.24	0.17	0.15	0.64	0.33	0.62	0.32	0.23	0.58	0.19	0.30	0.22	0.6	0.31	0.20	0.86	0.56	0.44	0.29	0.21	0.30	0.20	0.23	0.22	0.28	0.67	0.20	0.35	0.21	0.24	0.30	0.20	1.0	0.52	0.24
43	F_8	gcagtgaggtagtaggttgtata	R_5	aggtccagtttttttttttttttaact	0.0018952500000000002	0.15	0.23	0.14	0.22	0.13	0.20	0.14	0.21	0.20	0.30	0.13	0.20	0.33	0.64	0.32	0.62	0.23	0.30	0.24	0.58	0.22	0.31	0.6	0.20	0.44	0.29	0.86	0.56	0.21	0.30	0.20	0.17	0.17	0.36	0.35	0.16	0.67	0.16	0.24	0.24	0.15	0.52	1.0	0.19
44	F_7	gcagtgaggtagtaggttgtat	R_6	caggtccagtttttttttttttttaactata	0.0017860499999999997	0.27	0.18	0.23	0.15	0.25	0.16	0.25	0.17	0.24	0.16	0.20	0.13	0.27	0.21	0.23	0.17	0.54	0.25	0.24	0.19	0.46	0.25	0.20	0.50	0.24	0.20	0.19	0.16	0.51	0.48	0.41	0.76	0.64	0.16	0.36	0.7	0.28	0.72	0.72	0.67	0.58	0.24	0.19	1.0
45	F_7	gcagtgaggtagtaggttgtat	R_1	ggtccagtttttttttttttttaactatac	0.0017009999999999998	0.76	0.45	0.64	0.38	0.7	0.42	0.72	0.43	0.67	0.40	0.58	0.34	0.24	0.18	0.20	0.15	0.21	0.22	0.6	0.16	0.17	0.23	0.17	0.19	0.21	0.18	0.16	0.13	0.20	0.19	0.16	0.27	0.23	0.40	0.32	0.25	0.24	0.25	0.28	0.24	0.20	0.21	0.16	0.36
46	F_8	gcagtgaggtagtaggttgtata	R_3	caggtccagtttttttttttttttaacta	0.001326675	0.17	0.20	0.17	0.19	0.16	0.18	0.16	0.19	0.24	0.27	0.15	0.17	0.23	0.23	0.22	0.22	0.64	0.20	0.21	0.20	0.62	0.21	0.21	0.58	0.30	0.20	0.30	0.20	0.6	0.86	0.56	0.46	0.44	0.32	0.24	0.41	0.24	0.43	0.67	0.61	0.40	0.36	0.36	0.48
47	F_8	gcagtgaggtagtaggttgtata	R_1	ggtccagtttttttttttttttaactatac	0.0000947625	0.64	0.38	0.62	0.37	0.58	0.34	0.6	0.36	0.86	0.51	0.56	0.33	0.20	0.15	0.19	0.14	0.17	0.18	0.40	0.13	0.17	0.19	0.14	0.16	0.27	0.17	0.20	0.13	0.16	0.24	0.15	0.23	0.22	0.6	0.21	0.20	0.16	0.21	0.19	0.30	0.20	0.32	0.24	0.24
48	F_8	gcagtgaggtagtaggttgtata	R_6	caggtccagtttttttttttttttaactata	0.0000159201	0.23	0.15	0.22	0.14	0.20	0.13	0.21	0.14	0.30	0.20	0.20	0.13	0.23	0.17	0.22	0.17	0.46	0.20	0.16	0.16	0.44	0.21	0.16	0.41	0.30	0.20	0.24	0.15	0.43	0.61	0.40	0.64	0.62	0.24	0.24	0.58	0.19	0.6	0.48	0.86	0.56	0.36	0.28	0.67
[truncated: 4 more columns]

## Sheet: Sheet2
ssc-let-7a		tgaggtagtaggttgtatagtt
Rank
ames equences	score	Fprimer_anneal	rprimer_anneal	primer_dimer	primer score
1	F_2	gcagtgaggtagtaggttg	0.16874999999999998	1.0	0.6	1.0	0.5625
	R_1	ggtccagtttttttttttttttaactatac					0.5
2	F_2	gcagtgaggtagtaggttg	0.16874999999999998	1.0	0.6	1.0	0.5625
	R_2	caggtccagtttttttttttttttaac					0.5
3	F_6	cgcagtgaggtagtagg	0.126	1.0	1.0	1.0	0.252
	R_2	caggtccagtttttttttttttttaac					0.5
4	F_5	gcagtgaggtagtaggttgta	0.07586249999999999	1.0	0.6	1.0	0.25287499999999996
	R_2	caggtccagtttttttttttttttaac					0.5
5	F_6	cgcagtgaggtagtagg	0.0756	1.0	0.6	1.0	0.252
	R_1	ggtccagtttttttttttttttaactatac					0.5
6	F_1	gcagtgaggtagtaggttgt	0.0672	1.0	1.0	1.0	0.64
	R_4	aggtccagtttttttttttttttaactat					0.105
7	F_4	cgcagtgaggtagtaggtt	0.06173999999999999	0.6	0.6	1.0	0.34299999999999997
	R_1	ggtccagtttttttttttttttaactatac					0.5
8	F_2	gcagtgaggtagtaggttg	0.0590625	1.0	1.0	1.0	0.5625
	R_4	aggtccagtttttttttttttttaactat					0.105
9	F_1	gcagtgaggtagtaggttgt	0.0512	0.4	0.4	1.0	0.64
	R_1	ggtccagtttttttttttttttaactatac					0.5
10	F_1	gcagtgaggtagtaggttgt	0.0512	0.4	0.4	1.0	0.64
	R_2	caggtccagtttttttttttttttaac					0.5
11	F_1	gcagtgaggtagtaggttgt	0.0448	1.0	0.2	1.0	0.64
	R_3	caggtccagtttttttttttttttaacta					0.35
12	F_3	cgcagtgaggtagtaggt	0.0443625	1.0	1.0	1.0	0.4225
	R_4	aggtccagtttttttttttttttaactat					0.105
13	F_2	gcagtgaggtagtaggttg	0.039375	1.0	0.2	1.0	0.5625
	R_3	caggtccagtttttttttttttttaacta					0.35
14	F_1	gcagtgaggtagtaggttgt	0.0384	1.0	0.6	1.0	0.64
	R_5	aggtccagtttttttttttttttaact					0.1
15	F_3	cgcagtgaggtagtaggt	0.033800000000000004	0.4	0.4	1.0	0.4225
	R_1	ggtccagtttttttttttttttaactatac					0.5
16	F_3	cgcagtgaggtagtaggt	0.033800000000000004	0.4	0.4	1.0	0.4225
	R_2	caggtccagtttttttttttttttaac					0.5
17	F_2	gcagtgaggtagtaggttg	0.03375	1.0	0.6	1.0	0.5625
	R_5	aggtccagtttttttttttttttaact					0.1
18	F_3	cgcagtgaggtagtaggt	0.029574999999999997	1.0	0.2	1.0	0.4225
	R_3	caggtccagtttttttttttttttaacta					0.35
19	F_5	gcagtgaggtagtaggttgta	0.026551874999999996	1.0	1.0	1.0	0.25287499999999996
	R_4	aggtccagtttttttttttttttaactat					0.105
20	F_6	cgcagtgaggtagtagg	0.02646	1.0	1.0	1.0	0.252
	R_4	aggtccagtttttttttttttttaactat					0.105
21	F_7	gcagtgaggtagtaggttgtat	0.025514999999999996	1.0	0.6	1.0	0.08504999999999999
	R_2	caggtccagtttttttttttttttaac					0.5
22	F_3	cgcagtgaggtagtaggt	0.02535	1.0	0.6	1.0	0.4225
	R_5	aggtccagtttttttttttttttaact					0.1
23	F_4	cgcagtgaggtagtaggtt	0.021609	0.6	1.0	1.0	0.34299999999999997
	R_4	aggtccagtttttttttttttttaactat					0.105
24	F_6	cgcagtgaggtagtagg	0.01764	1.0	0.2	1.0	0.252
	R_3	caggtccagtttttttttttttttaacta					0.35
25	F_5	gcagtgaggtagtaggttgta	0.015172499999999998	1.0	0.6	1.0	0.25287499999999996
	R_5	aggtccagtttttttttttttttaact					0.1
26	F_6	cgcagtgaggtagtagg	0.01512	1.0	0.6	1.0	0.252
	R_5	aggtccagtttttttttttttttaact					0.1
27	F_4	cgcagtgaggtagtaggtt	0.014405999999999997	0.6	0.2	1.0	0.34299999999999997
	R_3	caggtccagtttttttttttttttaacta					0.35
28	F_1	gcagtgaggtagtaggttgt	0.01344	1.0	1.0	1.0	0.64
	R_6	caggtccagtttttttttttttttaactata					0.021
29	F_4	cgcagtgaggtagtaggtt	0.012347999999999998	0.6	0.6	1.0	0.34299999999999997
	R_5	aggtccagtttttttttttttttaact					0.1
30	F_2	gcagtgaggtagtaggttg	0.0118125	1.0	1.0	1.0	0.5625
	R_6	caggtccagtttttttttttttttaactata					0.021
31	F_3	cgcagtgaggtagtaggt	0.0088725	1.0	1.0	1.0	0.4225
	R_6	caggtccagtttttttttttttttaactata					0.021
32	F_7	gcagtgaggtagtaggttgtat	0.005953499999999999	1.0	0.2	1.0	0.08504999999999999
	R_3	caggtccagtttttttttttttttaacta					0.35
33	F_8	gcagtgaggtagtaggttgtata	0.00568575	1.0	0.6	1.0	0.0189525
	R_2	caggtccagtttttttttttttttaac					0.5
34	F_6	cgcagtgaggtagtagg	0.005292000000000001	1.0	1.0	1.0	0.252
	R_6	caggtccagtttttttttttttttaactata					0.021
35	F_7	gcagtgaggtagtaggttgtat	0.005102999999999999	1.0	0.6	1.0	0.08504999999999999
	R_5	aggtccagtttttttttttttttaact					0.1
36	F_4	cgcagtgaggtagtaggtt	0.0043218	0.6	1.0	1.0	0.34299999999999997
	R_6	caggtccagtttttttttttttttaactata					0.021
37	F_5	gcagtgaggtagtaggttgta	0.00354025	0.4	0.1	1.0	0.25287499999999996
	R_3	caggtccagtttttttttttttttaacta					0.35
38	F_4	cgcagtgaggtagtaggtt	0.001715	0.1	0.1	1.0	0.34299999999999997
	R_2	caggtccagtttttttttttttttaac					0.5
39	F_7	gcagtgaggtagtaggttgtat	0.00142884	0.4	0.4	1.0	0.08504999999999999
	R_4	aggtccagtttttttttttttttaactat					0.105
40	F_5	gcagtgaggtagtaggttgta	0.0012643749999999999	0.1	0.1	1.0	0.25287499999999996
	R_1	ggtccagtttttttttttttttaactatac					0.5
41	F_8	gcagtgaggtagtaggttgtata	0.0011371500000000002	1.0	0.6	1.0	0.0189525
	R_5	aggtccagtttttttttttttttaact					0.1
42	F_5	gcagtgaggtagtaggttgta	0.0008496599999999999	0.4	0.4	1.0	0.25287499999999996
	R_6	caggtccagtttttttttttttttaactata					0.021
43	F_8	gcagtgaggtagtaggttgtata	0.000265335	0.4	0.1	1.0	0.0189525
	R_3	caggtccagtttttttttttttttaacta					0.35
44	F_8	gcagtgaggtagtaggttgtata	0.000019900125	0.1	0.1	1.0	0.0189525
	R_4	aggtccagtttttttttttttttaactat					0.105
45	F_7	gcagtgaggtagtaggttgtat	0.0000178605	0.1	0.1	1.0	0.08504999999999999
	R_6	caggtccagtttttttttttttttaactata					0.021
46	F_8	gcagtgaggtagtaggttgtata	0.0	0.0	0.0	1.0	0.0189525
	R_6	caggtccagtttttttttttttttaactata					0.021
47	F_8	gcagtgaggtagtaggttgtata	0.0	0.0	0.0	1.0	0.0189525
	R_1	ggtccagtttttttttttttttaactatac					0.5
48	F_7	gcagtgaggtagtaggttgtat	0.0	0.0	0.0	1.0	0.08504999999999999
	R_1	ggtccagtttttttttttttttaactatac					0.5
hcmv-miR-UL36-5p MIMAT0001576		tcgttgaagacacctggaaaga
Rank
ames equences	score	Fprimer_anneal	rprimer_anneal	primer_dimer	primer score
1	F_3	gcagtcgttgaagacacct	0.5625	1.0	1.0	1.0	0.5625
	R_1	tccagtttttttttttttttctttcca					1.0
2	F_4	cgcagtcgttgaagacac	0.4225	1.0	1.0	1.0	0.4225
	R_1	tccagtttttttttttttttctttcca					1.0
3	F_4	cgcagtcgttgaagacac	0.4225	1.0	1.0	1.0	0.4225
	R_3	ccagtttttttttttttttctttccag					1.0
4	F_3	gcagtcgttgaagacacct	0.39375	1.0	1.0	1.0	0.5625
	R_4	gtccagtttttttttttttttctttcc					0.7
5	F_5	cgcagtcgttgaagaca	0.36	1.0	1.0	1.0	0.36
	R_3	ccagtttttttttttttttctttccag					1.0
6	F_5	cgcagtcgttgaagaca	0.36	1.0	1.0	1.0	0.36
	R_1	tccagtttttttttttttttctttcca					1.0
7	F_6	gcagtcgttgaagacacc	0.34299999999999997	1.0	1.0	1.0	0.34299999999999997
	R_3	ccagtttttttttttttttctttccag					1.0
8	F_6	gcagtcgttgaagacacc	0.34299999999999997	1.0	1.0	1.0	0.34299999999999997
	R_1	tccagtttttttttttttttctttcca					1.0
9	F_3	gcagtcgttgaagacacct	0.33749999999999997	1.0	0.6	1.0	0.5625
	R_2	ggtccagtttttttttttttttctttc					1.0
10	F_4	cgcagtcgttgaagacac	0.29574999999999996	1.0	1.0	1.0	0.4225
	R_4	gtccagtttttttttttttttctttcc					0.7
11	F_2	cagtcgttgaagacacctg	0.2688	0.6	1.0	1.0	0.64
	R_4	gtccagtttttttttttttttctttcc					0.7
12	F_4	cgcagtcgttgaagacac	0.2535	1.0	0.6	1.0	0.4225
	R_2	ggtccagtttttttttttttttctttc					1.0
13	F_5	cgcagtcgttgaagaca	0.252	1.0	1.0	1.0	0.36
	R_4	gtccagtttttttttttttttctttcc					0.7
14	F_6	gcagtcgttgaagacacc	0.24009999999999995	1.0	1.0	1.0	0.34299999999999997
	R_4	gtccagtttttttttttttttctttcc					0.7
15	F_2	cagtcgttgaagacacctg	0.2304	0.6	0.6	1.0	0.64
	R_2	ggtccagtttttttttttttttctttc					1.0
16	F_5	cgcagtcgttgaagaca	0.216	1.0	0.6	1.0	0.36
	R_2	ggtccagtttttttttttttttctttc					1.0
17	F_6	gcagtcgttgaagacacc	0.12347999999999998	0.6	0.6	1.0	0.34299999999999997
	R_2	ggtccagtttttttttttttttctttc					1.0
18	F_2	cagtcgttgaagacacctg	0.1024	0.4	0.4	1.0	0.64
	R_1	tccagtttttttttttttttctttcca					1.0
19	F_3	gcagtcgttgaagacacct	0.09000000000000001	0.4	0.4	1.0	0.5625
	R_3	ccagtttttttttttttttctttccag					1.0
20	F_4	cgcagtcgttgaagacac	0.0443625	1.0	1.0	1.0	0.4225
	R_6	aggtccagtttttttttttttttcttt					0.105
21	F_2	cagtcgttgaagacacctg	0.040319999999999995	0.6	1.0	1.0	0.64
	R_6	aggtccagtttttttttttttttcttt					0.105
22	F_5	cgcagtcgttgaagaca	0.0378	1.0	1.0	1.0	0.36
	R_6	aggtccagtttttttttttttttcttt					0.105
23	F_7	gtcgttgaagacacctgg	0.030344999999999997	0.2	0.6	1.0	0.25287499999999996
	R_2	ggtccagtttttttttttttttctttc					1.0
24	F_4	cgcagtcgttgaagacac	0.029574999999999997	1.0	0.2	1.0	0.4225
	R_5	aggtccagtttttttttttttttctt					0.35
25	F_2	cagtcgttgaagacacctg	0.02688	0.6	0.2	1.0	0.64
	R_5	aggtccagtttttttttttttttctt					0.35
26	F_5	cgcagtcgttgaagaca	0.0252	1.0	0.2	1.0	0.36
	R_5	aggtccagtttttttttttttttctt					0.35
27	F_6	gcagtcgttgaagacacc	0.021609	0.6	1.0	1.0	0.34299999999999997
	R_6	aggtccagtttttttttttttttcttt					0.105
28	F_6	gcagtcgttgaagacacc	0.014405999999999997	0.6	0.2	1.0	0.34299999999999997
	R_5	aggtccagtttttttttttttttctt					0.35
29	F_3	gcagtcgttgaagacacct	0.0118125	0.2	1.0	1.0	0.5625
	R_6	aggtccagtttttttttttttttcttt					0.105
30	F_1	tcgttgaagacacctgga	0.008505	0.1	1.0	1.0	0.81
	R_6	aggtccagtttttttttttttttcttt					0.105
31	F_3	gcagtcgttgaagacacct	0.007875	0.2	0.2	1.0	0.5625
	R_5	aggtccagtttttttttttttttctt					0.35
32	F_7	gtcgttgaagacacctgg	0.0070805	0.1	0.4	1.0	0.25287499999999996
	R_4	gtccagtttttttttttttttctttcc					0.7
33	F_2	cagtcgttgaagacacctg	0.0064	0.1	0.1	1.0	0.64
	R_3	ccagtttttttttttttttctttccag					1.0
34	F_1	tcgttgaagacacctgga	0.0056700000000000006	0.1	0.2	1.0	0.81
	R_5	aggtccagtttttttttttttttctt					0.35
35	F_7	gtcgttgaagacacctgg	0.005310374999999999	0.2	1.0	1.0	0.25287499999999996
	R_6	aggtccagtttttttttttttttcttt					0.105
36	F_7	gtcgttgaagacacctgg	0.00354025	0.2	0.2	1.0	0.25287499999999996
	R_5	aggtccagtttttttttttttttctt					0.35
37	F_7	gtcgttgaagacacctgg	0.0025287499999999997	0.1	0.1	1.0	0.25287499999999996
	R_1	tccagtttttttttttttttctttcca					1.0
38	F_7	gtcgttgaagacacctgg	0.0	0.0	0.0	1.0	0.25287499999999996
	R_3	ccagtttttttttttttttctttccag					1.0
39	F_1	tcgttgaagacacctgga	0.0	0.0	0.0	1.0	0.81
	R_3	ccagtttttttttttttttctttccag					1.0
40	F_1	tcgttgaagacacctgga	0.0	0.0	0.4	1.0	0.81
	R_2	ggtccagtttttttttttttttctttc					1.0
41	F_1	tcgttgaagacacctgga	0.0	0.0	0.1	1.0	0.81
	R_4	gtccagtttttttttttttttctttcc					0.7
42	F_1	tcgttgaagacacctgga	0.0	0.0	0.0	1.0	0.81
	R_1	tccagtttttttttttttttctttcca					1.0
hcmv-miR-UL36-3p MIMAT0004754		tttccaggtgttttcaacgtgc
Rank
ames equences	score	Fprimer_anneal	rprimer_anneal	primer_dimer	primer score
1	F_2	gtttccaggtgttttcaacg	0.37904999999999994	1.0	0.6	1.0	0.6317499999999999
	R_2	gtccagtttttttttttttttgcac					1.0
2	F_1	cagtttccaggtgttttcaac	0.29159999999999997	0.6	0.6	1.0	0.81
	R_2	gtccagtttttttttttttttgcac					1.0
3	F_4	gcagtttccaggtgttttc	0.28125	1.0	1.0	1.0	0.28125
	R_1	gtttttttttttttttgcacgttg					1.0
4	F_6	cgcagtttccaggtgtt	0.252	1.0	1.0	1.0	0.252
	R_1	gtttttttttttttttgcacgttg					1.0
5	F_3	gcagtttccaggtgttttca	0.22399999999999998	1.0	1.0	1.0	0.32
	R_3	cagtttttttttttttttgcacgtt					0.7
6	F_4	gcagtttccaggtgttttc	0.196875	1.0	1.0	1.0	0.28125
	R_3	cagtttttttttttttttgcacgtt					0.7
7	F_3	gcagtttccaggtgttttca	0.192	1.0	0.6	1.0	0.32
	R_2	gtccagtttttttttttttttgcac					1.0
8	F_6	cgcagtttccaggtgtt	0.1764	1.0	1.0	1.0	0.252
	R_3	cagtttttttttttttttgcacgtt					0.7
9	F_1	cagtttccaggtgttttcaac	0.17009999999999997	0.6	1.0	1.0	0.81
	R_4	ccagtttttttttttttttgcacg					0.35
10	F_4	gcagtttccaggtgttttc	0.16874999999999998	1.0	0.6	1.0	0.28125
	R_2	gtccagtttttttttttttttgcac					1.0
11	F_6	cgcagtttccaggtgtt	0.1512	1.0	0.6	1.0	0.252
	R_2	gtccagtttttttttttttttgcac					1.0
12	F_3	gcagtttccaggtgttttca	0.11199999999999999	1.0	1.0	1.0	0.32
	R_4	ccagtttttttttttttttgcacg					0.35
13	F_4	gcagtttccaggtgttttc	0.0984375	1.0	1.0	1.0	0.28125
	R_4	ccagtttttttttttttttgcacg					0.35
14	F_5	gcagtttccaggtgttttcaa	0.09103499999999998	0.6	0.6	1.0	0.25287499999999996
	R_2	gtccagtttttttttttttttgcac					1.0
15	F_6	cgcagtttccaggtgtt	0.0882	1.0	1.0	1.0	0.252
	R_4	ccagtttttttttttttttgcacg					0.35
16	F_3	gcagtttccaggtgttttca	0.064	1.0	1.0	1.0	0.32
	R_6	cagtttttttttttttttgcacgt					0.2
17	F_4	gcagtttccaggtgttttc	0.05625	1.0	1.0	1.0	0.28125
	R_6	cagtttttttttttttttgcacgt					0.2
18	F_5	gcagtttccaggtgttttcaa	0.053103749999999984	0.6	1.0	1.0	0.25287499999999996
	R_4	ccagtttttttttttttttgcacg					0.35
19	F_7	cgcagtttccaggtgtttt	0.051449999999999996	1.0	1.0	1.0	0.051449999999999996
	R_1	gtttttttttttttttgcacgttg					1.0
20	F_3	gcagtttccaggtgttttca	0.0512	0.4	0.4	1.0	0.32
	R_1	gtttttttttttttttgcacgttg					1.0
21	F_6	cgcagtttccaggtgtt	0.0504	1.0	1.0	1.0	0.252
	R_6	cagtttttttttttttttgcacgt					0.2
22	F_8	cgcagtttccaggtgttt	0.0443625	1.0	1.0	1.0	0.0443625
	R_1	gtttttttttttttttgcacgttg					1.0
23	F_7	cgcagtttccaggtgtttt	0.03601499999999999	1.0	1.0	1.0	0.051449999999999996
	R_3	cagtttttttttttttttgcacgtt					0.7
24	F_2	gtttccaggtgttttcaacg	0.035378	0.4	0.4	1.0	0.6317499999999999
	R_4	ccagtttttttttttttttgcacg					0.35
25	F_8	cgcagtttccaggtgttt	0.031053749999999998	1.0	1.0	1.0	0.0443625
	R_3	cagtttttttttttttttgcacgtt					0.7
26	F_7	cgcagtttccaggtgtttt	0.030869999999999995	1.0	0.6	1.0	0.051449999999999996
	R_2	gtccagtttttttttttttttgcac					1.0
27	F_5	gcagtttccaggtgttttcaa	0.030344999999999997	0.6	1.0	1.0	0.25287499999999996
	R_6	cagtttttttttttttttgcacgt					0.2
28	F_5	gcagtttccaggtgttttcaa	0.028322	0.4	0.4	1.0	0.25287499999999996
	R_3	cagtttttttttttttttgcacgtt					0.7
29	F_8	cgcagtttccaggtgttt	0.0266175	1.0	0.6	1.0	0.0443625
	R_2	gtccagtttttttttttttttgcac					1.0
30	F_1	cagtttccaggtgttttcaac	0.025920000000000006	0.4	0.4	1.0	0.81
	R_6	cagtttttttttttttttgcacgt					0.2
31	F_7	cgcagtttccaggtgtttt	0.018007499999999996	1.0	1.0	1.0	0.051449999999999996
	R_4	ccagtttttttttttttttgcacg					0.35
32	F_8	cgcagtttccaggtgttt	0.015526874999999999	1.0	1.0	1.0	0.0443625
	R_4	ccagtttttttttttttttgcacg					0.35
33	F_7	cgcagtttccaggtgtttt	0.01029	1.0	1.0	1.0	0.051449999999999996
	R_6	cagtttttttttttttttgcacgt					0.2
34	F_8	cgcagtttccaggtgttt	0.0088725	1.0	1.0	1.0	0.0443625
	R_6	cagtttttttttttttttgcacgt					0.2
35	F_1	cagtttccaggtgttttcaac	0.0056700000000000006	0.1	0.1	1.0	0.81
	R_3	cagtttttttttttttttgcacgtt					0.7
36	F_5	gcagtttccaggtgttttcaa	0.0025287499999999997	0.1	0.1	1.0	0.25287499999999996
	R_1	gtttttttttttttttgcacgttg					1.0
37	F_2	gtttccaggtgttttcaacg	0.0012635	0.1	0.1	1.0	0.6317499999999999
	R_6	cagtttttttttttttttgcacgt					0.2
38	F_1	cagtttccaggtgttttcaac	0.0	0.0	0.0	1.0	0.81
	R_1	gtttttttttttttttgcacgttg					1.0
39	F_2	gtttccaggtgttttcaacg	0.0	0.0	0.0	1.0	0.6317499999999999
	R_3	cagtttttttttttttttgcacgtt					0.7
40	F_2	gtttccaggtgttttcaacg	0.0	0.0	0.0	1.0	0.6317499999999999
	R_1	gtttttttttttttttgcacgttg					1.0
hcmv-miR-UL59 MIMAT0029122		gttctctcgctcgtcatgccgt
Rank
ames equences	score	Fprimer_anneal	rprimer_anneal	primer_dimer	primer score
1	F_1	ggttctctcgctcgtca	0.2688	1.0	0.6	1.0	0.64
	R_1	ggtccagtttttttttttttttacg					0.7
2	F_2	ggttctctcgctcgtc	0.23625	1.0	0.6	1.0	0.5625
	R_1	ggtccagtttttttttttttttacg					0.7
3	F_3	ggttctctcgctcgtcat	0.21241499999999994	1.0	0.6	1.0	0.5057499999999999
	R_1	ggtccagtttttttttttttttacg					0.7
4	F_5	ctctcgctcgtcatgc	0.18815999999999997	1.0	0.6	1.0	0.44799999999999995
	R_1	ggtccagtttttttttttttttacg					0.7
5	F_1	ggttctctcgctcgtca	0.1344	1.0	1.0	1.0	0.64
	R_4	gtccagtttttttttttttttacgg					0.21
6	F_6	gcaggttctctcgctc	0.126	1.0	1.0	1.0	0.18
	R_1	ggtccagtttttttttttttttacg					0.7
7	F_2	ggttctctcgctcgtc	0.118125	1.0	1.0	1.0	0.5625
	R_4	gtccagtttttttttttttttacgg					0.21
8	F_3	ggttctctcgctcgtcat	0.10620749999999998	1.0	1.0	1.0	0.5057499999999999
	R_4	gtccagtttttttttttttttacgg					0.21
9	F_5	ctctcgctcgtcatgc	0.09407999999999998	1.0	1.0	1.0	0.44799999999999995
	R_4	gtccagtttttttttttttttacgg					0.21
10	F_7	gttctctcgctcgtcatg	0.06804	1.0	0.6	1.0	0.162
	R_1	ggtccagtttttttttttttttacg					0.7
11	F_1	ggttctctcgctcgtca	0.0672	1.0	1.0	1.0	0.64
	R_6	ccagtttttttttttttttacggc					0.105
12	F_4	caggttctctcgctcgt	0.06173999999999999	0.6	1.0	1.0	0.49
	R_4	gtccagtttttttttttttttacgg					0.21
13	F_2	ggttctctcgctcgtc	0.0590625	1.0	1.0	1.0	0.5625
	R_6	ccagtttttttttttttttacggc					0.105
14	F_3	ggttctctcgctcgtcat	0.05310374999999999	1.0	1.0	1.0	0.5057499999999999
	R_6	ccagtttttttttttttttacggc					0.105
15	F_6	gcaggttctctcgctc	0.0378	1.0	1.0	1.0	0.18
	R_4	gtccagtttttttttttttttacgg					0.21
16	F_7	gttctctcgctcgtcatg	0.03402	1.0	1.0	1.0	0.162
	R_4	gtccagtttttttttttttttacgg					0.21
17	F_8	caggttctctcgctcg	0.03105375	1.0	1.0	1.0	0.147875
	R_4	gtccagtttttttttttttttacgg					0.21
18	F_4	caggttctctcgctcgt	0.030869999999999995	0.6	1.0	1.0	0.49
	R_6	ccagtttttttttttttttacggc					0.105
19	F_6	gcaggttctctcgctc	0.0189	1.0	1.0	1.0	0.18
	R_6	ccagtttttttttttttttacggc					0.105
20	F_7	gttctctcgctcgtcatg	0.01701	1.0	1.0	1.0	0.162
	R_6	ccagtttttttttttttttacggc					0.105
21	F_8	caggttctctcgctcg	0.016562	0.4	0.4	1.0	0.147875
	R_1	ggtccagtttttttttttttttacg					0.7
22	F_8	caggttctctcgctcg	0.015526875	1.0	1.0	1.0	0.147875
	R_6	ccagtttttttttttttttacggc					0.105
23	F_5	ctctcgctcgtcatgc	0.0075264	0.4	0.4	1.0	0.44799999999999995
	R_6	ccagtttttttttttttttacggc					0.105
24	F_4	caggttctctcgctcgt	0.00343	0.1	0.1	1.0	0.49
	R_1	ggtccagtttttttttttttttacg					0.7
hcmv-miR-UL70-5p MIMAT0003342		tgcgtctcggcctcgtccaga
Rank
ames equences	score	Fprimer_anneal	rprimer_anneal	primer_dimer	primer score
1	F_1	cgtctcggcctcgtc	0.5625	1.0	1.0	1.0	0.5625
	R_1	ggtccagtttttttttttttttctg					1.0
2	F_2	cgtctcggcctcgt	0.49	1.0	1.0	1.0	0.49
	R_1	ggtccagtttttttttttttttctg					1.0
3	F_3	tgcgtctcggcctc	0.245	1.0	1.0	1.0	0.245
	R_1	ggtccagtttttttttttttttctg					1.0
4	F_4	gtgcgtctcggcct	0.21125	1.0	1.0	1.0	0.21125
	R_1	ggtccagtttttttttttttttctg					1.0
5	F_5	gcgtctcggcctcg	0.17149999999999999	1.0	1.0	1.0	0.17149999999999999
	R_1	ggtccagtttttttttttttttctg					1.0
6	F_3	tgcgtctcggcctc	0.1176	1.0	0.6	1.0	0.245
	R_2	ccagtttttttttttttttctggac					0.8
7	F_4	gtgcgtctcggcct	0.1014	1.0	0.6	1.0	0.21125
	R_3	cagtttttttttttttttctggacga					0.8
8	F_4	gtgcgtctcggcct	0.1014	1.0	0.6	1.0	0.21125
	R_2	ccagtttttttttttttttctggac					0.8
9	F_5	gcgtctcggcctcg	0.08231999999999999	1.0	0.6	1.0	0.17149999999999999
	R_2	ccagtttttttttttttttctggac					0.8
10	F_1	cgtctcggcctcgtc	0.07874999999999999	1.0	1.0	1.0	0.5625
	R_5	gtccagtttttttttttttttctgg					0.13999999999999999
11	F_2	cgtctcggcctcgt	0.0686	1.0	1.0	1.0	0.49
	R_5	gtccagtttttttttttttttctgg					0.13999999999999999
12	F_2	cgtctcggcctcgt	0.06272000000000001	0.4	0.4	1.0	0.49
	R_2	ccagtttttttttttttttctggac					0.8
13	F_2	cgtctcggcctcgt	0.049	1.0	1.0	1.0	0.49
	R_6	gtccagtttttttttttttttctgga					0.1
14	F_3	tgcgtctcggcctc	0.0343	1.0	1.0	1.0	0.245
	R_5	gtccagtttttttttttttttctgg					0.13999999999999999
15	F_3	tgcgtctcggcctc	0.031360000000000006	0.4	0.4	1.0	0.245
	R_3	cagtttttttttttttttctggacga					0.8
16	F_4	gtgcgtctcggcct	0.029574999999999997	1.0	1.0	1.0	0.21125
	R_5	gtccagtttttttttttttttctgg					0.13999999999999999
17	F_5	gcgtctcggcctcg	0.024009999999999997	1.0	1.0	1.0	0.17149999999999999
	R_5	gtccagtttttttttttttttctgg					0.13999999999999999
18	F_4	gtgcgtctcggcct	0.021125	1.0	1.0	1.0	0.21125
	R_6	gtccagtttttttttttttttctgga					0.1
19	F_5	gcgtctcggcctcg	0.01715	1.0	1.0	1.0	0.17149999999999999
	R_6	gtccagtttttttttttttttctgga					0.1
20	F_3	tgcgtctcggcctc	0.01372	1.0	0.2	1.0	0.245
	R_4	cagtttttttttttttttctggacg					0.27999999999999997
21	F_4	gtgcgtctcggcct	0.01183	1.0	0.2	1.0	0.21125
	R_4	cagtttttttttttttttctggacg					0.27999999999999997
22	F_1	cgtctcggcctcgtc	0.009000000000000001	0.4	0.4	1.0	0.5625
	R_6	gtccagtttttttttttttttctgga					0.1
23	F_1	cgtctcggcctcgtc	0.0045000000000000005	0.1	0.1	1.0	0.5625
	R_2	ccagtttttttttttttttctggac					0.8
24	F_3	tgcgtctcggcctc	0.003920000000000001	0.4	0.4	1.0	0.245
	R_6	gtccagtttttttttttttttctgga					0.1
25	F_5	gcgtctcggcctcg	0.0019208	0.4	0.1	1.0	0.17149999999999999
	R_4	cagtttttttttttttttctggacg					0.27999999999999997
26	F_6	gtgcgtctcggcc	0.0015120000000000003	1.0	1.0	1.0	0.0015120000000000003
	R_1	ggtccagtttttttttttttttctg					1.0
27	F_5	gcgtctcggcctcg	0.001372	0.1	0.1	1.0	0.17149999999999999
	R_3	cagtttttttttttttttctggacga					0.8
28	F_2	cgtctcggcctcgt	0.001372	0.1	0.1	1.0	0.49
	R_4	cagtttttttttttttttctggacg					0.27999999999999997
29	F_6	gtgcgtctcggcc	0.0007257600000000002	1.0	0.6	1.0	0.0015120000000000003
	R_3	cagtttttttttttttttctggacga					0.8
30	F_6	gtgcgtctcggcc	0.0007257600000000002	1.0	0.6	1.0	0.0015120000000000003
	R_2	ccagtttttttttttttttctggac					0.8
31	F_6	gtgcgtctcggcc	0.00015120000000000004	1.0	1.0	1.0	0.0015120000000000003
	R_6	gtccagtttttttttttttttctgga					0.1
32	F_6	gtgcgtctcggcc	84672000000	1.0	0.2	1.0	0.0015120000000000003
	R_4	cagtttttttttttttttctggacg					0.27999999999999997
33	F_6	gtgcgtctcggcc	33868800000	0.4	0.4	1.0	0.0015120000000000003
	R_5	gtccagtttttttttttttttctgg					0.13999999999999999
34	F_1	cgtctcggcctcgtc	0.0	0.0	0.0	1.0	0.5625
	R_3	cagtttttttttttttttctggacga					0.8
35	F_1	cgtctcggcctcgtc	0.0	0.0	0.0	1.0	0.5625
	R_4	cagtttttttttttttttctggacg					0.27999999999999997
36	F_2	cgtctcggcctcgt	0.0	0.0	0.0	1.0	0.49
	R_3	cagtttttttttttttttctggacga					0.8
hcmv-miR-UL70-3p MIMAT0003343		ggggatgggctggcgcgcgg
Rank
ames equences	score	Fprimer_anneal	rprimer_anneal	primer_dimer	primer score
1	F_1	agggggatgggctg	0.02268	0.6	1.0	1.0	0.18
	R_1	gtccagtttttttttttttttccg					0.21
2	F_3	ggggatgggctggc	0.010804499999999998	1.0	1.0	1.0	0.051449999999999996
	R_1	gtccagtttttttttttttttccg					0.21
3	F_2	gggggatgggctgg	0.006210750000000001	0.2	1.0	1.0	0.147875
	R_1	gtccagtttttttttttttttccg					0.21
4	F_4	ggatgggctggcg	0.00149058	0.4	0.4	1.0	0.0443625
	R_1	gtccagtttttttttttttttccg					0.21
5	F_5	gatgggctggcgc	0.00037264500000000006	1.0	1.0	1.0	0.0017745000000000003
	R_1	gtccagtttttttttttttttccg					0.21
6	F_6	gggctggcgcg	42688800000	0.4	0.4	1.0	0.0012705000000000001
	R_1	gtccagtttttttttttttttccg					0.21
hcmv-miR-UL112-3p MIMAT0001577		aagtgacggtgagatccaggct
Rank
ames equences	score	Fprimer_anneal	rprimer_anneal	primer_dimer	primer score
1	F_1	gaagtgacggtgagatcca	0.81	1.0	1.0	1.0	0.81
	R_1	gtccagtttttttttttttttagcct					1.0
2	F_1	gaagtgacggtgagatcca	0.567	1.0	1.0	1.0	0.81
	R_3	ggtccagtttttttttttttttagc					0.7
3	F_2	agtgacggtgagatccag	0.567	1.0	1.0	1.0	0.81
	R_3	ggtccagtttttttttttttttagc					0.7
4	F_3	gaagtgacggtgagatcc	0.5057499999999999	1.0	1.0	1.0	0.5057499999999999
	R_1	gtccagtttttttttttttttagcct					1.0
5	F_4	gcagaagtgacggtgaga	0.49	1.0	1.0	1.0	0.49
	R_2	cagtttttttttttttttagcctgga					1.0
6	F_4	gcagaagtgacggtgaga	0.49	1.0	1.0	1.0	0.49
	R_1	gtccagtttttttttttttttagcct					1.0
7	F_5	gcagaagtgacggtgag	0.4225	1.0	1.0	1.0	0.4225
	R_2	cagtttttttttttttttagcctgga					1.0
8	F_6	gcagaagtgacggtgagat	0.39375	1.0	1.0	1.0	0.39375
	R_1	gtccagtttttttttttttttagcct					1.0
9	F_6	gcagaagtgacggtgagat	0.39375	1.0	1.0	1.0	0.39375
	R_2	cagtttttttttttttttagcctgga					1.0
10	F_7	cgcagaagtgacggtga	0.36	1.0	1.0	1.0	0.36
	R_1	gtccagtttttttttttttttagcct					1.0
11	F_7	cgcagaagtgacggtga	0.36	1.0	1.0	1.0	0.36
	R_2	cagtttttttttttttttagcctgga					1.0
12	F_3	gaagtgacggtgagatcc	0.3540249999999999	1.0	1.0	1.0	0.5057499999999999
	R_3	ggtccagtttttttttttttttagc					0.7
13	F_4	gcagaagtgacggtgaga	0.34299999999999997	1.0	1.0	1.0	0.49
	R_3	ggtccagtttttttttttttttagc					0.7
14	F_5	gcagaagtgacggtgag	0.29574999999999996	1.0	1.0	1.0	0.4225
	R_3	ggtccagtttttttttttttttagc					0.7
15	F_6	gcagaagtgacggtgagat	0.27562499999999995	1.0	1.0	1.0	0.39375
	R_3	ggtccagtttttttttttttttagc					0.7
16	F_3	gaagtgacggtgagatcc	0.25287499999999996	1.0	1.0	1.0	0.5057499999999999
	R_4	ccagtttttttttttttttagcctg					0.5
17	F_7	cgcagaagtgacggtga	0.252	1.0	1.0	1.0	0.36
	R_3	ggtccagtttttttttttttttagc					0.7
18	F_4	gcagaagtgacggtgaga	0.17149999999999999	1.0	1.0	1.0	0.49
	R_5	cagtttttttttttttttagcctgg					0.35
19	F_1	gaagtgacggtgagatcca	0.1701	1.0	1.0	1.0	0.81
	R_6	gtccagtttttttttttttttagcc					0.21
20	F_2	agtgacggtgagatccag	0.1701	1.0	1.0	1.0	0.81
	R_6	gtccagtttttttttttttttagcc					0.21
21	F_5	gcagaagtgacggtgag	0.14787499999999998	1.0	1.0	1.0	0.4225
	R_5	cagtttttttttttttttagcctgg					0.35
22	F_4	gcagaagtgacggtgaga	0.147	1.0	0.6	1.0	0.49
	R_4	ccagtttttttttttttttagcctg					0.5
23	F_6	gcagaagtgacggtgagat	0.13781249999999998	1.0	1.0	1.0	0.39375
	R_5	cagtttttttttttttttagcctgg					0.35
24	F_2	agtgacggtgagatccag	0.12960000000000002	0.4	0.4	1.0	0.81
	R_1	gtccagtttttttttttttttagcct					1.0
25	F_8	cagaagtgacggtgagatc	0.128	1.0	1.0	1.0	0.128
	R_1	gtccagtttttttttttttttagcct					1.0
26	F_5	gcagaagtgacggtgag	0.12675	1.0	0.6	1.0	0.4225
	R_4	ccagtttttttttttttttagcctg					0.5
27	F_7	cgcagaagtgacggtga	0.126	1.0	1.0	1.0	0.36
	R_5	cagtttttttttttttttagcctgg					0.35
28	F_6	gcagaagtgacggtgagat	0.118125	1.0	0.6	1.0	0.39375
	R_4	ccagtttttttttttttttagcctg					0.5
29	F_7	cgcagaagtgacggtga	0.108	1.0	0.6	1.0	0.36
	R_4	ccagtttttttttttttttagcctg					0.5
30	F_3	gaagtgacggtgagatcc	0.10620749999999998	1.0	1.0	1.0	0.5057499999999999
	R_6	gtccagtttttttttttttttagcc					0.21
31	F_4	gcagaagtgacggtgaga	0.10289999999999999	1.0	1.0	1.0	0.49
	R_6	gtccagtttttttttttttttagcc					0.21
32	F_8	cagaagtgacggtgagatc	0.0896	1.0	1.0	1.0	0.128
	R_3	ggtccagtttttttttttttttagc					0.7
33	F_5	gcagaagtgacggtgag	0.088725	1.0	1.0	1.0	0.4225
	R_6	gtccagtttttttttttttttagcc					0.21
34	F_6	gcagaagtgacggtgagat	0.0826875	1.0	1.0	1.0	0.39375
	R_6	gtccagtttttttttttttttagcc					0.21
35	F_7	cgcagaagtgacggtga	0.0756	1.0	1.0	1.0	0.36
	R_6	gtccagtttttttttttttttagcc					0.21
36	F_5	gcagaagtgacggtgag	0.06760000000000001	0.4	0.4	1.0	0.4225
	R_1	gtccagtttttttttttttttagcct					1.0
37	F_1	gaagtgacggtgagatcca	0.06480000000000001	0.4	0.4	1.0	0.81
	R_4	ccagtttttttttttttttagcctg					0.5
38	F_8	cagaagtgacggtgagatc	0.0448	1.0	1.0	1.0	0.128
	R_5	cagtttttttttttttttagcctgg					0.35
39	F_8	cagaagtgacggtgagatc	0.0384	1.0	0.6	1.0	0.128
	R_4	ccagtttttttttttttttagcctg					0.5
40	F_3	gaagtgacggtgagatcc	0.028322	0.4	0.4	1.0	0.5057499999999999
	R_5	cagtttttttttttttttagcctgg					0.35
41	F_8	cagaagtgacggtgagatc	0.02688	1.0	1.0	1.0	0.128
	R_6	gtccagtttttttttttttttagcc					0.21
42	F_8	cagaagtgacggtgagatc	0.02048	0.4	0.4	1.0	0.128
	R_2	cagtttttttttttttttagcctgga					1.0
43	F_3	gaagtgacggtgagatcc	0.0050574999999999995	0.1	0.1	1.0	0.5057499999999999
	R_2	cagtttttttttttttttagcctgga					1.0
44	F_2	agtgacggtgagatccag	0.004050000000000001	0.1	0.1	1.0	0.81
	R_4	ccagtttttttttttttttagcctg					0.5
45	F_1	gaagtgacggtgagatcca	0.0028350000000000003	0.1	0.1	1.0	0.81
	R_5	cagtttttttttttttttagcctgg					0.35
46	F_1	gaagtgacggtgagatcca	0.0	0.0	0.0	1.0	0.81
	R_2	cagtttttttttttttttagcctgga					1.0
47	F_2	agtgacggtgagatccag	0.0	0.0	0.0	1.0	0.81
	R_2	cagtttttttttttttttagcctgga					1.0
48	F_2	agtgacggtgagatccag	0.0	0.0	0.0	1.0	0.81
	R_5	cagtttttttttttttttagcctgg					0.35
hcmv-miR-US4-5p MIMAT0003341		tggacgtgcagggggatgtctg
Rank
ames equences	score	Fprimer_anneal	rprimer_anneal	primer_dimer	primer score
1	F_1	cgtgcagggggatgt	0.5625	1.0	1.0	1.0	0.5625
	R_4	ggtccagtttttttttttttttcag					1.0
2	F_2	cgtgcagggggatg	0.49	1.0	1.0	1.0	0.49
	R_2	gtccagtttttttttttttttcagac					1.0
3	F_2	cgtgcagggggatg	0.49	1.0	1.0	1.0	0.49
	R_4	ggtccagtttttttttttttttcag					1.0
4	F_3	gacgtgcagggggat	0.39375	1.0	1.0	1.0	0.39375
	R_2	gtccagtttttttttttttttcagac					1.0
5	F_3	gacgtgcagggggat	0.39375	1.0	1.0	1.0	0.39375
	R_1	tccagtttttttttttttttcagaca					1.0
6	F_3	gacgtgcagggggat	0.39375	1.0	1.0	1.0	0.39375
	R_4	ggtccagtttttttttttttttcag					1.0
7	F_4	gacgtgcaggggga	0.147	0.6	1.0	1.0	0.245
	R_1	tccagtttttttttttttttcagaca					1.0
8	F_4	gacgtgcaggggga	0.147	0.6	1.0	1.0	0.245
	R_2	gtccagtttttttttttttttcagac					1.0
9	F_4	gacgtgcaggggga	0.147	0.6	1.0	1.0	0.245
	R_4	ggtccagtttttttttttttttcag					1.0
10	F_5	cagtggacgtgcagg	0.126	1.0	1.0	1.0	0.126
	R_5	ccagtttttttttttttttcagacatc					1.0
11	F_5	cagtggacgtgcagg	0.126	1.0	1.0	1.0	0.126
	R_1	tccagtttttttttttttttcagaca					1.0
12	F_5	cagtggacgtgcagg	0.126	1.0	1.0	1.0	0.126
	R_2	gtccagtttttttttttttttcagac					1.0
13	F_5	cagtggacgtgcagg	0.126	1.0	1.0	1.0	0.126
	R_4	ggtccagtttttttttttttttcag					1.0
14	F_4	gacgtgcaggggga	0.10289999999999999	0.6	1.0	1.0	0.245
	R_6	tccagtttttttttttttttcagacat					0.7
15	F_1	cgtgcagggggatgt	0.09000000000000001	0.4	0.4	1.0	0.5625
	R_2	gtccagtttttttttttttttcagac					1.0
16	F_5	cagtggacgtgcagg	0.0882	1.0	1.0	1.0	0.126
	R_6	tccagtttttttttttttttcagacat					0.7
17	F_2	cgtgcagggggatg	0.07840000000000001	0.4	0.4	1.0	0.49
	R_1	tccagtttttttttttttttcagaca					1.0
18	F_6	tggacgtgcagggg	0.051449999999999996	1.0	1.0	1.0	0.051449999999999996
	R_5	ccagtttttttttttttttcagacatc					1.0
19	F_6	tggacgtgcagggg	0.051449999999999996	1.0	1.0	1.0	0.051449999999999996
	R_1	tccagtttttttttttttttcagaca					1.0
20	F_6	tggacgtgcagggg	0.051449999999999996	1.0	1.0	1.0	0.051449999999999996
	R_2	gtccagtttttttttttttttcagac					1.0
21	F_6	tggacgtgcagggg	0.051449999999999996	1.0	1.0	1.0	0.051449999999999996
	R_4	ggtccagtttttttttttttttcag					1.0
22	F_7	gtggacgtgcaggg	0.0443625	1.0	1.0	1.0	0.0443625
	R_5	ccagtttttttttttttttcagacatc					1.0
23	F_7	gtggacgtgcaggg	0.0443625	1.0	1.0	1.0	0.0443625
	R_1	tccagtttttttttttttttcagaca					1.0
24	F_7	gtggacgtgcaggg	0.0443625	1.0	1.0	1.0	0.0443625
	R_2	gtccagtttttttttttttttcagac					1.0
25	F_7	gtggacgtgcaggg	0.0443625	1.0	1.0	1.0	0.0443625
	R_4	ggtccagtttttttttttttttcag					1.0
26	F_3	gacgtgcagggggat	0.0441	0.4	0.4	1.0	0.39375
	R_6	tccagtttttttttttttttcagacat					0.7
27	F_4	gacgtgcaggggga	0.039200000000000006	0.4	0.4	1.0	0.245
	R_5	ccagtttttttttttttttcagacatc					1.0
28	F_6	tggacgtgcagggg	0.03601499999999999	1.0	1.0	1.0	0.051449999999999996
	R_6	tccagtttttttttttttttcagacat					0.7
29	F_7	gtggacgtgcaggg	0.031053749999999998	1.0	1.0	1.0	0.0443625
	R_6	tccagtttttttttttttttcagacat					0.7
30	F_8	ggacgtgcaggggg	0.01029	1.0	1.0	1.0	0.01029
	R_5	ccagtttttttttttttttcagacatc					1.0
31	F_8	ggacgtgcaggggg	0.01029	1.0	1.0	1.0	0.01029
	R_1	tccagtttttttttttttttcagaca					1.0
32	F_8	ggacgtgcaggggg	0.01029	1.0	1.0	1.0	0.01029
	R_2	gtccagtttttttttttttttcagac					1.0
33	F_8	ggacgtgcaggggg	0.01029	1.0	1.0	1.0	0.01029
	R_4	ggtccagtttttttttttttttcag					1.0
34	F_8	ggacgtgcaggggg	0.007203	1.0	1.0	1.0	0.01029
	R_6	tccagtttttttttttttttcagacat					0.7
35	F_1	cgtgcagggggatgt	0.005625000000000001	0.1	0.1	1.0	0.5625
	R_1	tccagtttttttttttttttcagaca					1.0
36	F_3	gacgtgcagggggat	0.0039375	0.1	0.1	1.0	0.39375
	R_5	ccagtttttttttttttttcagacatc					1.0
37	F_2	cgtgcagggggatg	0.00343	0.1	0.1	1.0	0.49
	R_6	tccagtttttttttttttttcagacat					0.7
38	F_1	cgtgcagggggatgt	0.0	0.0	0.0	1.0	0.5625
	R_6	tccagtttttttttttttttcagacat					0.7
39	F_1	cgtgcagggggatgt	0.0	0.0	0.0	1.0	0.5625
	R_5	ccagtttttttttttttttcagacatc					1.0
40	F_2	cgtgcagggggatg	0.0	0.0	0.0	1.0	0.49
	R_5	ccagtttttttttttttttcagacatc					1.0
hcmv-miR-US5-1 MIMAT0001579		tgacaagcctgacgagagcgt
Rank
ames equences	score	Fprimer_anneal	rprimer_anneal	primer_dimer	primer score
1	F_4	agtgacaagcctgacga	0.5625	1.0	1.0	1.0	0.5625
	R_2	ccagtttttttttttttttacgctct					1.0
2	F_1	tgacaagcctgacgaga	0.50575	1.0	1.0	1.0	0.7225
	R_4	ggtccagtttttttttttttttacg					0.7
3	F_2	gacaagcctgacgagag	0.50575	1.0	1.0	1.0	0.7225
	R_4	ggtccagtttttttttttttttacg					0.7
4	F_3	gtgacaagcctgacgag	0.44799999999999995	1.0	1.0	1.0	0.64
	R_4	ggtccagtttttttttttttttacg					0.7
5	F_1	tgacaagcctgacgaga	0.4335	1.0	0.6	1.0	0.7225
	R_1	tccagtttttttttttttttacgct					1.0
6	F_5	gcagtgacaagcctgac	0.4225	1.0	1.0	1.0	0.4225
	R_3	cagtttttttttttttttacgctctc					1.0
7	F_5	gcagtgacaagcctgac	0.4225	1.0	1.0	1.0	0.4225
	R_2	ccagtttttttttttttttacgctct					1.0
8	F_4	agtgacaagcctgacga	0.39375	1.0	1.0	1.0	0.5625
	R_4	ggtccagtttttttttttttttacg					0.7
9	F_6	cgcagtgacaagcctga	0.36	1.0	1.0	1.0	0.36
	R_2	ccagtttttttttttttttacgctct					1.0
10	F_7	cagtgacaagcctgacg	0.34299999999999997	1.0	1.0	1.0	0.34299999999999997
	R_2	ccagtttttttttttttttacgctct					1.0
11	F_7	cagtgacaagcctgacg	0.34299999999999997	1.0	1.0	1.0	0.34299999999999997
	R_3	cagtttttttttttttttacgctctc					1.0
12	F_4	agtgacaagcctgacga	0.33749999999999997	1.0	0.6	1.0	0.5625
	R_1	tccagtttttttttttttttacgct					1.0
13	F_5	gcagtgacaagcctgac	0.2535	1.0	0.6	1.0	0.4225
	R_1	tccagtttttttttttttttacgct					1.0
14	F_6	cgcagtgacaagcctga	0.252	1.0	1.0	1.0	0.36
	R_4	ggtccagtttttttttttttttacg					0.7
15	F_6	cgcagtgacaagcctga	0.216	1.0	0.6	1.0	0.36
	R_1	tccagtttttttttttttttacgct					1.0
16	F_5	gcagtgacaagcctgac	0.21125	1.0	1.0	1.0	0.4225
	R_5	ccagtttttttttttttttacgctc					0.5
17	F_7	cagtgacaagcctgacg	0.20579999999999998	1.0	0.6	1.0	0.34299999999999997
	R_1	tccagtttttttttttttttacgct					1.0
18	F_5	gcagtgacaagcctgac	0.17744999999999997	0.6	1.0	1.0	0.4225
	R_4	ggtccagtttttttttttttttacg					0.7
19	F_7	cagtgacaagcctgacg	0.17149999999999999	1.0	1.0	1.0	0.34299999999999997
	R_5	ccagtttttttttttttttacgctc					0.5
20	F_2	gacaagcctgacgagag	0.151725	1.0	1.0	1.0	0.7225
	R_6	gtccagtttttttttttttttacgc					0.21
21	F_1	tgacaagcctgacgaga	0.151725	1.0	1.0	1.0	0.7225
	R_6	gtccagtttttttttttttttacgc					0.21
22	F_3	gtgacaagcctgacgag	0.1344	1.0	1.0	1.0	0.64
	R_6	gtccagtttttttttttttttacgc					0.21
23	F_4	agtgacaagcctgacga	0.118125	1.0	1.0	1.0	0.5625
	R_6	gtccagtttttttttttttttacgc					0.21
24	F_2	gacaagcctgacgagag	0.11560000000000002	0.4	0.4	1.0	0.7225
	R_1	tccagtttttttttttttttacgct					1.0
25	F_3	gtgacaagcctgacgag	0.1024	0.4	0.4	1.0	0.64
	R_2	ccagtttttttttttttttacgctct					1.0
26	F_3	gtgacaagcctgacgag	0.1024	0.4	0.4	1.0	0.64
	R_1	tccagtttttttttttttttacgct					1.0
27	F_4	agtgacaagcctgacga	0.09000000000000001	0.4	0.4	1.0	0.5625
	R_3	cagtttttttttttttttacgctctc					1.0
28	F_6	cgcagtgacaagcctga	0.0756	1.0	1.0	1.0	0.36
	R_6	gtccagtttttttttttttttacgc					0.21
29	F_7	cagtgacaagcctgacg	0.07203	1.0	1.0	1.0	0.34299999999999997
	R_6	gtccagtttttttttttttttacgc					0.21
30	F_1	tgacaagcctgacgaga	0.05780000000000001	0.4	0.4	1.0	0.7225
	R_5	ccagtttttttttttttttacgctc					0.5
31	F_6	cgcagtgacaagcctga	0.0576	0.4	0.4	1.0	0.36
	R_3	cagtttttttttttttttacgctctc					1.0
32	F_5	gcagtgacaagcctgac	0.053235	0.6	1.0	1.0	0.4225
	R_6	gtccagtttttttttttttttacgc					0.21
33	F_4	agtgacaagcctgacga	0.045000000000000005	0.4	0.4	1.0	0.5625
	R_5	ccagtttttttttttttttacgctc					0.5
34	F_7	cagtgacaagcctgacg	0.038416	0.4	0.4	1.0	0.34299999999999997
	R_4	ggtccagtttttttttttttttacg					0.7
35	F_6	cgcagtgacaagcctga	0.0288	0.4	0.4	1.0	0.36
	R_5	ccagtttttttttttttttacgctc					0.5
36	F_1	tgacaagcctgacgaga	0.007225000000000001	0.1	0.1	1.0	0.7225
	R_2	ccagtttttttttttttttacgctct					1.0
37	F_3	gtgacaagcctgacgag	0.0064	0.1	0.1	1.0	0.64
	R_3	cagtttttttttttttttacgctctc					1.0
38	F_2	gacaagcctgacgagag	0.0036125000000000007	0.1	0.1	1.0	0.7225
	R_5	ccagtttttttttttttttacgctc					0.5
39	F_3	gtgacaagcctgacgag	0.0032	0.1	0.1	1.0	0.64
	R_5	ccagtttttttttttttttacgctc					0.5
40	F_1	tgacaagcctgacgaga	0.0	0.0	0.0	1.0	0.7225
	R_3	cagtttttttttttttttacgctctc					1.0
41	F_2	gacaagcctgacgagag	0.0	0.0	0.0	1.0	0.7225
	R_2	ccagtttttttttttttttacgctct					1.0
42	F_2	gacaagcctgacgagag	0.0	0.0	0.0	1.0	0.7225
	R_3	cagtttttttttttttttacgctctc					1.0
hcmv-miR-US25-1-3p MIMAT0004755		tccgaacgctaggtcggttct
Rank
ames equences	score	Fprimer_anneal	rprimer_anneal	primer_dimer	primer score
1	F_2	gtccgaacgctaggtc	0.5625	1.0	1.0	1.0	0.5625
	R_1	ggtccagtttttttttttttttagaac					1.0
2	F_1	cgaacgctaggtcggt	0.32	1.0	1.0	1.0	0.64
	R_4	caggtccagtttttttttttttttaga					0.5
3	F_4	cagtccgaacgctagg	0.29575	1.0	1.0	1.0	0.29575
	R_2	ccagtttttttttttttttagaaccga					1.0
4	F_4	cagtccgaacgctagg	0.29575	1.0	1.0	1.0	0.29575
	R_1	ggtccagtttttttttttttttagaac					1.0
5	F_3	cagtccgaacgctaggt	0.294	0.6	1.0	1.0	0.49
	R_2	ccagtttttttttttttttagaaccga					1.0
6	F_3	cagtccgaacgctaggt	0.245	1.0	1.0	1.0	0.49
	R_4	caggtccagtttttttttttttttaga					0.5
7	F_2	gtccgaacgctaggtc	0.23625	1.0	0.6	1.0	0.5625
	R_3	gtccagtttttttttttttttagaacc					0.7
8	F_1	cgaacgctaggtcggt	0.22399999999999998	1.0	1.0	1.0	0.64
	R_5	caggtccagtttttttttttttttagaa					0.35
9	F_2	gtccgaacgctaggtc	0.196875	1.0	1.0	1.0	0.5625
	R_5	caggtccagtttttttttttttttagaa					0.35
10	F_5	ccgaacgctaggtcg	0.196875	1.0	1.0	1.0	0.196875
	R_1	ggtccagtttttttttttttttagaac					1.0
11	F_3	cagtccgaacgctaggt	0.17149999999999999	1.0	1.0	1.0	0.49
	R_5	caggtccagtttttttttttttttagaa					0.35
12	F_4	cagtccgaacgctagg	0.147875	1.0	1.0	1.0	0.29575
	R_4	caggtccagtttttttttttttttaga					0.5
13	F_2	gtccgaacgctaggtc	0.118125	1.0	1.0	1.0	0.5625
	R_6	ccagtttttttttttttttagaaccg					0.21
14	F_4	cagtccgaacgctagg	0.1035125	1.0	1.0	1.0	0.29575
	R_5	caggtccagtttttttttttttttagaa					0.35
15	F_1	cgaacgctaggtcggt	0.1024	0.4	0.4	1.0	0.64
	R_1	ggtccagtttttttttttttttagaac					1.0
16	F_5	ccgaacgctaggtcg	0.0984375	1.0	1.0	1.0	0.196875
	R_4	caggtccagtttttttttttttttaga					0.5
17	F_2	gtccgaacgctaggtc	0.09000000000000001	0.4	0.4	1.0	0.5625
	R_2	ccagtttttttttttttttagaaccga					1.0
18	F_5	ccgaacgctaggtcg	0.08268749999999998	1.0	0.6	1.0	0.196875
	R_3	gtccagtttttttttttttttagaacc					0.7
19	F_3	cagtccgaacgctaggt	0.07840000000000001	0.4	0.4	1.0	0.49
	R_1	ggtccagtttttttttttttttagaac					1.0
20	F_6	gcagtccgaacgctag	0.07200000000000001	1.0	1.0	1.0	0.07200000000000001
	R_2	ccagtttttttttttttttagaaccga					1.0
21	F_6	gcagtccgaacgctag	0.07200000000000001	1.0	1.0	1.0	0.07200000000000001
	R_1	ggtccagtttttttttttttttagaac					1.0
22	F_5	ccgaacgctaggtcg	0.06890624999999999	1.0	1.0	1.0	0.196875
	R_5	caggtccagtttttttttttttttagaa					0.35
23	F_4	cagtccgaacgctagg	0.0621075	1.0	1.0	1.0	0.29575
	R_6	ccagtttttttttttttttagaaccg					0.21
24	F_3	cagtccgaacgctaggt	0.06173999999999999	0.6	1.0	1.0	0.49
	R_6	ccagtttttttttttttttagaaccg					0.21
25	F_7	cgaacgctaggtcgg	0.0590625	1.0	1.0	1.0	0.0590625
	R_1	ggtccagtttttttttttttttagaac					1.0
26	F_6	gcagtccgaacgctag	0.0504	1.0	1.0	1.0	0.07200000000000001
	R_3	gtccagtttttttttttttttagaacc					0.7
27	F_2	gtccgaacgctaggtc	0.045000000000000005	0.4	0.4	1.0	0.5625
	R_4	caggtccagtttttttttttttttaga					0.5
28	F_6	gcagtccgaacgctag	0.036000000000000004	1.0	1.0	1.0	0.07200000000000001
	R_4	caggtccagtttttttttttttttaga					0.5
29	F_4	cagtccgaacgctagg	0.033124	0.4	0.4	1.0	0.29575
	R_3	gtccagtttttttttttttttagaacc					0.7
30	F_7	cgaacgctaggtcgg	0.02953125	1.0	1.0	1.0	0.0590625
	R_4	caggtccagtttttttttttttttaga					0.5
31	F_6	gcagtccgaacgctag	0.0252	1.0	1.0	1.0	0.07200000000000001
	R_5	caggtccagtttttttttttttttagaa					0.35
32	F_7	cgaacgctaggtcgg	0.020671875	1.0	1.0	1.0	0.0590625
	R_5	caggtccagtttttttttttttttagaa					0.35
33	F_6	gcagtccgaacgctag	0.015120000000000001	1.0	1.0	1.0	0.07200000000000001
	R_6	ccagtttttttttttttttagaaccg					0.21
34	F_7	cgaacgctaggtcgg	0.006615	0.4	0.4	1.0	0.0590625
	R_3	gtccagtttttttttttttttagaacc					0.7
35	F_5	ccgaacgctaggtcg	0.006615	0.4	0.4	1.0	0.196875
	R_6	ccagtttttttttttttttagaaccg					0.21
36	F_1	cgaacgctaggtcggt	0.0044800000000000005	0.1	0.1	1.0	0.64
	R_3	gtccagtttttttttttttttagaacc					0.7
37	F_3	cagtccgaacgctaggt	0.00343	0.1	0.1	1.0	0.49
	R_3	gtccagtttttttttttttttagaacc					0.7
38	F_5	ccgaacgctaggtcg	0.00196875	0.1	0.1	1.0	0.196875
	R_2	ccagtttttttttttttttagaaccga					1.0
39	F_7	cgaacgctaggtcgg	0.00012403125	0.1	0.1	1.0	0.0590625
	R_6	ccagtttttttttttttttagaaccg					0.21
40	F_1	cgaacgctaggtcggt	0.0	0.0	0.0	1.0	0.64
	R_2	ccagtttttttttttttttagaaccga					1.0
41	F_1	cgaacgctaggtcggt	0.0	0.0	0.0	1.0	0.64
	R_6	ccagtttttttttttttttagaaccg					0.21
42	F_7	cgaacgctaggtcgg	0.0	0.0	0.0	1.0	0.0590625
	R_2	ccagtttttttttttttttagaaccga					1.0
hcmv-miR-US33-5p MIMAT0001584		gattgtgcccggaccgtgggcg
Rank
ames equences	score	Fprimer_anneal	rprimer_anneal	primer_dimer	primer score
1	F_1	gtgcccggaccgt	0.21125	1.0	1.0	1.0	0.4225
	R_2	agtttttttttttttttcgccca					0.5
2	F_2	ggattgtgcccggac	0.1225	1.0	1.0	1.0	0.245
	R_2	agtttttttttttttttcgccca					0.5
3	F_4	caggattgtgcccgga	0.105625	1.0	1.0	1.0	0.21125
	R_2	agtttttttttttttttcgccca					0.5
4	F_5	gattgtgcccggacc	0.0984375	1.0	1.0	1.0	0.196875
	R_2	agtttttttttttttttcgccca					0.5
5	F_1	gtgcccggaccgt	0.088725	1.0	1.0	1.0	0.4225
	R_4	gtccagtttttttttttttttcgc					0.21
6	F_2	ggattgtgcccggac	0.0735	1.0	0.6	1.0	0.245
	R_1	gtttttttttttttttcgcccac					0.5
7	F_4	caggattgtgcccgga	0.063375	1.0	0.6	1.0	0.21125
	R_1	gtttttttttttttttcgcccac					0.5
8	F_5	gattgtgcccggacc	0.0590625	1.0	0.6	1.0	0.196875
	R_1	gtttttttttttttttcgcccac					0.5
9	F_3	tgcccggaccgtg	0.0443625	1.0	1.0	1.0	0.21125
	R_4	gtccagtttttttttttttttcgc					0.21
10	F_1	gtgcccggaccgt	0.0443625	1.0	1.0	1.0	0.4225
	R_5	ccagtttttttttttttttcgcc					0.105
11	F_5	gattgtgcccggacc	0.04134375	1.0	1.0	1.0	0.196875
	R_4	gtccagtttttttttttttttcgc					0.21
12	F_1	gtgcccggaccgt	0.033800000000000004	0.4	0.4	1.0	0.4225
	R_1	gtttttttttttttttcgcccac					0.5
13	F_4	caggattgtgcccgga	0.0266175	0.6	1.0	1.0	0.21125
	R_4	gtccagtttttttttttttttcgc					0.21
14	F_2	ggattgtgcccggac	0.025724999999999998	1.0	1.0	1.0	0.245
	R_5	ccagtttttttttttttttcgcc					0.105
15	F_4	caggattgtgcccgga	0.02218125	1.0	1.0	1.0	0.21125
	R_5	ccagtttttttttttttttcgcc					0.105
16	F_3	tgcccggaccgtg	0.02218125	1.0	1.0	1.0	0.21125
	R_5	ccagtttttttttttttttcgcc					0.105
17	F_7	tgtgcccggaccg	0.02218125	1.0	1.0	1.0	0.0443625
	R_2	agtttttttttttttttcgccca					0.5
18	F_5	gattgtgcccggacc	0.020671875	1.0	1.0	1.0	0.196875
	R_5	ccagtttttttttttttttcgcc					0.105
19	F_6	gcccggaccgtgg	0.01863225	0.6	1.0	1.0	0.147875
	R_4	gtccagtttttttttttttttcgc					0.21
20	F_3	tgcccggaccgtg	0.016900000000000002	0.4	0.4	1.0	0.21125
	R_2	agtttttttttttttttcgccca					0.5
21	F_7	tgtgcccggaccg	0.01330875	1.0	0.6	1.0	0.0443625
	R_1	gtttttttttttttttcgcccac					0.5
22	F_2	ggattgtgcccggac	0.01029	0.2	1.0	1.0	0.245
	R_4	gtccagtttttttttttttttcgc					0.21
23	F_7	tgtgcccggaccg	0.009316125	1.0	1.0	1.0	0.0443625
	R_4	gtccagtttttttttttttttcgc					0.21
24	F_1	gtgcccggaccgt	0.0088725	1.0	1.0	1.0	0.4225
	R_6	cagtttttttttttttttcgccc					0.021
25	F_2	ggattgtgcccggac	0.005145	1.0	1.0	1.0	0.245
	R_6	cagtttttttttttttttcgccc					0.021
26	F_7	tgtgcccggaccg	0.0046580625	1.0	1.0	1.0	0.0443625
	R_5	ccagtttttttttttttttcgcc					0.105
27	F_4	caggattgtgcccgga	0.00443625	1.0	1.0	1.0	0.21125
	R_6	cagtttttttttttttttcgccc					0.021
28	F_3	tgcccggaccgtg	0.00443625	1.0	1.0	1.0	0.21125
	R_6	cagtttttttttttttttcgccc					0.021
29	F_5	gattgtgcccggacc	0.004134375	1.0	1.0	1.0	0.196875
	R_6	cagtttttttttttttttcgccc					0.021
30	F_6	gcccggaccgtgg	0.0024843000000000005	0.4	0.4	1.0	0.147875
	R_5	ccagtttttttttttttttcgcc					0.105
31	F_3	tgcccggaccgtg	0.0010562500000000001	0.1	0.1	1.0	0.21125
	R_1	gtttttttttttttttcgcccac					0.5
32	F_7	tgtgcccggaccg	0.0009316125	1.0	1.0	1.0	0.0443625
	R_6	cagtttttttttttttttcgccc					0.021
33	F_8	caggattgtgcccgg	0.0007560000000000002	1.0	1.0	1.0	0.0015120000000000003
	R_2	agtttttttttttttttcgccca					0.5
34	F_6	gcccggaccgtgg	0.0007393750000000001	0.1	0.1	1.0	0.147875
	R_2	agtttttttttttttttcgccca					0.5
35	F_6	gcccggaccgtgg	0.0004968600000000001	0.4	0.4	1.0	0.147875
	R_6	cagtttttttttttttttcgccc					0.021
36	F_8	caggattgtgcccgg	0.0004536000000000001	1.0	0.6	1.0	0.0015120000000000003
	R_1	gtttttttttttttttcgcccac					0.5
37	F_8	caggattgtgcccgg	0.00031752000000000006	1.0	1.0	1.0	0.0015120000000000003
	R_4	gtccagtttttttttttttttcgc					0.21
38	F_8	caggattgtgcccgg	25401600000	0.4	0.4	1.0	0.0015120000000000003
	R_5	ccagtttttttttttttttcgcc					0.105
39	F_8	caggattgtgcccgg	50803200000	0.4	0.4	1.0	0.0015120000000000003
	R_6	cagtttttttttttttttcgccc					0.021
40	F_6	gcccggaccgtgg	0.0	0.0	0.0	1.0	0.147875
	R_1	gtttttttttttttttcgcccac					0.5
hcmv-miR-US33-3p MIMAT0004756		tcacggtccgagcacatccaa
Rank
ames equences	score	Fprimer_anneal	rprimer_anneal	primer_dimer	primer score
1	F_2	gtcacggtccgagca	0.49	1.0	1.0	1.0	0.49
	R_1	tccagtttttttttttttttggatgt					1.0
2	F_3	cacggtccgagcac	0.49	1.0	1.0	1.0	0.49
	R_2	gtccagtttttttttttttttggatg					1.0
3	F_1	cacggtccgagcaca	0.39375	1.0	1.0	1.0	0.5625
	R_4	ggtccagtttttttttttttttggat					0.7
4	F_2	gtcacggtccgagca	0.34299999999999997	1.0	1.0	1.0	0.49
	R_4	ggtccagtttttttttttttttggat					0.7
5	F_3	cacggtccgagcac	0.34299999999999997	1.0	1.0	1.0	0.49
	R_4	ggtccagtttttttttttttttggat					0.7
6	F_4	gcagtcacggtccgag	0.18	1.0	1.0	1.0	0.18
	R_2	gtccagtttttttttttttttggatg					1.0
7	F_4	gcagtcacggtccgag	0.18	1.0	1.0	1.0	0.18
	R_1	tccagtttttttttttttttggatgt					1.0
8	F_5	gtcacggtccgagc	0.147875	1.0	1.0	1.0	0.147875
	R_1	tccagtttttttttttttttggatgt					1.0
9	F_5	gtcacggtccgagc	0.147875	1.0	1.0	1.0	0.147875
	R_2	gtccagtttttttttttttttggatg					1.0
10	F_4	gcagtcacggtccgag	0.126	1.0	1.0	1.0	0.18
	R_4	ggtccagtttttttttttttttggat					0.7
11	F_4	gcagtcacggtccgag	0.108	1.0	0.6	1.0	0.18
	R_3	ccagtttttttttttttttggatgtg					1.0
12	F_5	gtcacggtccgagc	0.1035125	1.0	1.0	1.0	0.147875
	R_4	ggtccagtttttttttttttttggat					0.7
13	F_1	cacggtccgagcaca	0.09000000000000001	0.4	0.4	1.0	0.5625
	R_2	gtccagtttttttttttttttggatg					1.0
14	F_5	gtcacggtccgagc	0.088725	1.0	0.6	1.0	0.147875
	R_3	ccagtttttttttttttttggatgtg					1.0
15	F_2	gtcacggtccgagca	0.07840000000000001	0.4	0.4	1.0	0.49
	R_3	ccagtttttttttttttttggatgtg					1.0
16	F_2	gtcacggtccgagca	0.07840000000000001	0.4	0.4	1.0	0.49
	R_2	gtccagtttttttttttttttggatg					1.0
17	F_3	cacggtccgagcac	0.07840000000000001	0.4	0.4	1.0	0.49
	R_1	tccagtttttttttttttttggatgt					1.0
18	F_1	cacggtccgagcaca	0.0675	1.0	0.6	1.0	0.5625
	R_6	ggtccagtttttttttttttttgga					0.2
19	F_2	gtcacggtccgagca	0.0588	1.0	0.6	1.0	0.49
	R_6	ggtccagtttttttttttttttgga					0.2
20	F_3	cacggtccgagcac	0.0588	1.0	0.6	1.0	0.49
	R_6	ggtccagtttttttttttttttgga					0.2
21	F_4	gcagtcacggtccgag	0.021599999999999998	1.0	0.6	1.0	0.18
	R_6	ggtccagtttttttttttttttgga					0.2
22	F_5	gtcacggtccgagc	0.017745	1.0	0.6	1.0	0.147875
	R_6	ggtccagtttttttttttttttgga					0.2
23	F_1	cacggtccgagcaca	0.005625000000000001	0.1	0.1	1.0	0.5625
	R_1	tccagtttttttttttttttggatgt					1.0
24	F_3	cacggtccgagcac	0.004900000000000001	0.1	0.1	1.0	0.49
	R_3	ccagtttttttttttttttggatgtg					1.0
25	F_1	cacggtccgagcaca	0.0	0.0	0.0	1.0	0.5625
	R_3	ccagtttttttttttttttggatgtg					1.0
